# Supplementary material for: Effects of 5-Azacytidine on Growth and Hypocrellin Production of Shiraia bambusicola
Source: Front Microbiol. 2018 Oct 18;9:2508. doi: 10.3389/fmicb.2018.02508 (PMC6200910; doi:10.3389/fmicb.2018.02508)
Supplement: Supplementary file 2 [file Table_1.XLSX]

## Sheet: Table S5
Table S5 Annotation of DEGs using NR, SWISSProt, KEGG, KOG and GO databases and their fold change with 5-AC treatment.
Inf represents the unigene only expresses in 5-AC treatment group.
id	fold Change	pval	NR id	NR annotation	Swissprot id	Swissprot annotation	KEGG id	KEGG gene name	KEGG description	KOG id	KOG defination	GO annotation	Pathway	Pathway definition
CL1000Contig1	0.343446	6.07122e-25	gi|189203629|ref|XP_001938150.1|	dynamin-1 [Pyrenophora tritici-repentis Pt-1C-BFP]	P23031.2	RecName: Full=Alpha-L-arabinofuranosidase C; AltName: Full=Xylanase C; Flags: Precursor	--	--	--	KOG0446	Vacuolar sorting protein VPS1, dynamin, and related proteins	Cellular Component: extracellular region (GO:0005576);|Molecular Function: carbohydrate binding (GO:0030246);|Biological Process: L-arabinose metabolic process (GO:0046373);|Molecular Function: alpha-L-arabinofuranosidase activity (GO:0046556);	--	--
CL1000Contig2	0.31609	0.00015424	gi|1029191529|gb|OAL56088.1|	hypothetical protein IQ07DRAFT_498170 [Pyrenochaeta sp. DS3sAY3a]	--	--	--	--	--	--	--	--	--	--
CL1001Contig1	2.42388	2.61253e-12	gi|1029181512|gb|OAL46089.1|	hypothetical protein IQ07DRAFT_195367 [Pyrenochaeta sp. DS3sAY3a]	Q9P371.1	RecName: Full=AMSH-like protease sst2; AltName: Full=Suppressor of ste12 deletion protein 2	pno:SNOG_11942	STAMBP, AMSH	STAM-binding protein	KOG2880	SMAD6 interacting protein AMSH, contains JAB/MPN/Mov34 domain	Cellular Component: cytoplasm (GO:0005737);|Cellular Component: endosome (GO:0005768);|Molecular Function: metallopeptidase activity (GO:0008237);|Molecular Function: zinc ion binding (GO:0008270);|Cellular Component: cell division site (GO:0032153);|Biological Process: protein K11-linked deubiquitination (GO:0035871);|Molecular Function: thiol-dependent ubiquitinyl hydrolase activity (GO:0036459…	ko04144	Endocytosis
CL100Contig1	0.472866	0.027301	gi|1028905335|gb|OAL07583.1|	heavy metal translocatin [Stagonospora sp. SRC1lsM3a]	A3AWA4.1	RecName: Full=Copper-transporting ATPase HMA5; AltName: Full=Protein HEAVY METAL ATPASE 5; Short=OsHMA5	--	--	--	KOG0207	Cation transport ATPase	Molecular Function: copper ion binding (GO:0005507);|Molecular Function: ATP binding (GO:0005524);|Cellular Component: plasma membrane (GO:0005886);|Biological Process: detoxification of copper ion (GO:0010273);|Cellular Component: integral component of membrane (GO:0016021);|Molecular Function: cation-transporting ATPase activity (GO:0019829);|Biological Process: metal ion transport (GO:0030001);	--	--
CL100Contig3	0.0869398	2.24899e-110	gi|1028905335|gb|OAL07583.1|	heavy metal translocatin [Stagonospora sp. SRC1lsM3a]	A3AWA4.1	RecName: Full=Copper-transporting ATPase HMA5; AltName: Full=Protein HEAVY METAL ATPASE 5; Short=OsHMA5	--	--	--	KOG0207	Cation transport ATPase	Molecular Function: copper ion binding (GO:0005507);|Molecular Function: ATP binding (GO:0005524);|Cellular Component: plasma membrane (GO:0005886);|Biological Process: detoxification of copper ion (GO:0010273);|Cellular Component: integral component of membrane (GO:0016021);|Molecular Function: cation-transporting ATPase activity (GO:0019829);|Biological Process: metal ion transport (GO:0030001);	--	--
CL100Contig4	0.003723	8.37446e-31	gi|169602539|ref|XP_001794691.1|	hypothetical protein SNOG_04273 [Parastagonospora nodorum SN15]	Q8BG16.1	RecName: Full=Sodium-dependent neutral amino acid transporter B(0)AT2; AltName: Full=Sodium- and chloride-dependent neurotransmitter transporter NTT73; AltName: Full=Solute carrier family 6 member 15; AltName: Full=Transporter v7-3	--	--	--	KOG3659	Sodium-neurotransmitter symporter	Molecular Function: proline:sodium symporter activity (GO:0005298);|Molecular Function: neurotransmitter:sodium symporter activity (GO:0005328);|Cellular Component: integral component of plasma membrane (GO:0005887);|Biological Process: neutral amino acid transport (GO:0015804);|Biological Process: leucine transport (GO:0015820);|Biological Process: proline transport (GO:0015824);	--	--
CL1015Contig3	Inf	0.00857776	gi|1029189741|gb|OAL54301.1|	alpha/beta-hydrolase [Pyrenochaeta sp. DS3sAY3a]	B8M9K0.1	RecName: Full=Hydrolase tropI; AltName: Full=Tropolone synthesis protein I	--	--	--	KOG3043	Predicted hydrolase related to dienelactone hydrolase	Molecular Function: hydrolase activity (GO:0016787);	--	--
CL1018Contig1	0.204589	4.89143e-12	gi|1020702466|gb|KZM22932.1|	DNA binding [Ascochyta rabiei]	--	--	--	--	--	--	--	--	--	--
CL1019Contig1	2.98386	3.67967e-05	gi|169611320|ref|XP_001799078.1|	hypothetical protein SNOG_08770 [Parastagonospora nodorum SN15]	Q5RBD4.1	RecName: Full=Probable ATP-dependent RNA helicase DHX35; AltName: Full=DEAH box protein 35	pno:SNOG_08770	DHX35	ATP-dependent RNA helicase DDX35	KOG0922	DEAH-box RNA helicase	Molecular Function: helicase activity (GO:0004386);|Molecular Function: ATP binding (GO:0005524);|Cellular Component: spliceosomal complex (GO:0005681);|Biological Process: mRNA processing (GO:0006397);|Biological Process: RNA splicing (GO:0008380);	--	--
CL1022Contig1	2.24307	3.16785e-12	gi|1029179798|gb|OAL44382.1|	methyltransferas-like protein [Pyrenochaeta sp. DS3sAY3a]	Q9Y7J3.1	RecName: Full=Carnosine N-methyltransferase	--	--	--	KOG2798	Putative trehalase	Cellular Component: nucleus (GO:0005634);|Cellular Component: cytosol (GO:0005829);|Molecular Function: S-adenosylmethionine-dependent methyltransferase activity (GO:0008757);|Molecular Function: carnosine N-methyltransferase activity (GO:0030735);	--	--
CL1028Contig1	0.127863	0.00301225	gi|148681621|gb|EDL13568.1|	mCG142196, partial [Mus musculus]	O43451.5	RecName: Full=Maltase-glucoamylase, intestinal; Includes: RecName: Full=Maltase; AltName: Full=Alpha-glucosidase; Includes: RecName: Full=Glucoamylase; AltName: Full=Glucan 1,4-alpha-glucosidase	mmu:232714	MGAM	maltase-glucoamylase	KOG1065	Maltase glucoamylase and related hydrolases, glycosyl hydrolase family 31	Molecular Function: catalytic activity (GO:0003824);|Molecular Function: glucan 1,4-alpha-glucosidase activity (GO:0004339);|Molecular Function: alpha-1,4-glucosidase activity (GO:0004558);|Cellular Component: plasma membrane (GO:0005886);|Biological Process: starch catabolic process (GO:0005983);|Cellular Component: integral component of membrane (GO:0016021);|Molecular Function: amylase activit…	ko00500|ko00052	Starch and sucrose metabolism|Galactose metabolism
CL1028Contig2	0.158216	0.00526693	gi|148681621|gb|EDL13568.1|	mCG142196, partial [Mus musculus]	O43451.5	RecName: Full=Maltase-glucoamylase, intestinal; Includes: RecName: Full=Maltase; AltName: Full=Alpha-glucosidase; Includes: RecName: Full=Glucoamylase; AltName: Full=Glucan 1,4-alpha-glucosidase	mmu:232714	MGAM	maltase-glucoamylase	KOG1065	Maltase glucoamylase and related hydrolases, glycosyl hydrolase family 31	Molecular Function: catalytic activity (GO:0003824);|Molecular Function: glucan 1,4-alpha-glucosidase activity (GO:0004339);|Molecular Function: alpha-1,4-glucosidase activity (GO:0004558);|Cellular Component: plasma membrane (GO:0005886);|Biological Process: starch catabolic process (GO:0005983);|Cellular Component: integral component of membrane (GO:0016021);|Molecular Function: amylase activit…	ko00500|ko00052	Starch and sucrose metabolism|Galactose metabolism
CL1032Contig1	0.225196	2.1309e-07	gi|909986683|gb|KNG44330.1|	glycoside hydrolase family 128 protein [Stemphylium lycopersici]	--	--	--	--	--	--	--	--	--	--
CL1033Contig1	3.01282	1.75554e-11	gi|1029178602|gb|OAL43193.1|	Sec63-domain-containing protein [Pyrenochaeta sp. DS3sAY3a]	O60072.1	RecName: Full=Putative helicase mug81; AltName: Full=Meiotically up-regulated gene 81 protein	pno:SNOG_02115	SLH1	antiviral helicase SLH1	KOG0952	DNA/RNA helicase MER3/SLH1, DEAD-box superfamily	Biological Process: cytoplasmic translation (GO:0002181);|Molecular Function: nucleic acid binding (GO:0003676);|Molecular Function: RNA helicase activity (GO:0003724);|Molecular Function: ATP-dependent RNA helicase activity (GO:0004004);|Molecular Function: ATP binding (GO:0005524);|Cellular Component: nucleolus (GO:0005730);|Cellular Component: cytoplasm (GO:0005737);|Cellular Component: cytoso…	--	--
CL1034Contig1	2.66635	8.29268e-36	gi|1028902200|gb|OAL04450.1|	galactose mutarotase-like protein [Stagonospora sp. SRC1lsM3a]	Q5B5P1.1	RecName: Full=Probable rhamnogalacturonate lyase C; Flags: Precursor	pno:SNOG_11242	RGL4, rhiE	rhamnogalacturonan endolyase	--	--	Biological Process: polysaccharide catabolic process (GO:0000272);|Cellular Component: extracellular region (GO:0005576);|Molecular Function: hydrolase activity (GO:0016787);|Molecular Function: carbohydrate binding (GO:0030246);|Biological Process: cell wall organization (GO:0071555);|Molecular Function: rhamnogalacturonan endolyase activity (GO:0102210);	--	--
CL1036Contig1	3.00408	3.18146e-10	gi|1029185169|gb|OAL49737.1|	hypothetical protein IQ07DRAFT_612304 [Pyrenochaeta sp. DS3sAY3a]	P04387.2	RecName: Full=Galactose/lactose metabolism regulatory protein GAL80	--	--	--	KOG2741	Dimeric dihydrodiol dehydrogenase	Biological Process: negative regulation of transcription from RNA polymerase II promoter (GO:0000122);|Molecular Function: RNA polymerase II activating transcription factor binding (GO:0001102);|Molecular Function: DNA binding (GO:0003677);|Cellular Component: nucleus (GO:0005634);|Cellular Component: cytoplasm (GO:0005737);|Biological Process: galactose metabolic process (GO:0006012);|Biological…	--	--
CL103Contig1	16.4635	3.47228e-86	gi|1027163537|gb|OAG23907.1|	U-box domain-containing protein [Alternaria alternata]	Q9WUD1.1	RecName: Full=STIP1 homology and U box-containing protein 1; AltName: Full=Carboxy terminus of Hsp70-interacting protein; AltName: Full=E3 ubiquitin-protein ligase CHIP; AltName: Full=RING-type E3 ubiquitin transferase CHIP	pte:PTT_18424	STUB1, CHIP	STIP1 homology and U-box containing protein 1	KOG4642	Chaperone-dependent E3 ubiquitin protein ligase (contains TPR repeats)	Cellular Component: ubiquitin ligase complex (GO:0000151);|Biological Process: protein polyubiquitination (GO:0000209);|Molecular Function: G-protein coupled receptor binding (GO:0001664);|Molecular Function: ubiquitin-protein transferase activity (GO:0004842);|Cellular Component: nucleoplasm (GO:0005654);|Cellular Component: cytoplasm (GO:0005737);|Cellular Component: endoplasmic reticulum (GO:0…	ko04120|ko04141	Ubiquitin mediated proteolysis|Protein processing in endoplasmic reticulum
CL1042Contig1	3.87286	6.51753e-65	gi|1028899971|gb|OAL02224.1|	tryptophanyl-tRNA synthetase [Stagonospora sp. SRC1lsM3a]	Q09692.1	RecName: Full=Tryptophan--tRNA ligase, cytoplasmic; AltName: Full=Tryptophanyl-tRNA synthetase; Short=TrpRS	bze:COCCADRAFT_101760	WARS, trpS	tryptophanyl-tRNA synthetase	KOG2145	Cytoplasmic tryptophanyl-tRNA synthetase	Biological Process: cytoplasmic translation (GO:0002181);|Molecular Function: tryptophan-tRNA ligase activity (GO:0004830);|Molecular Function: ATP binding (GO:0005524);|Cellular Component: cytoplasm (GO:0005737);|Cellular Component: cytosol (GO:0005829);|Biological Process: tryptophanyl-tRNA aminoacylation (GO:0006436);	ko00970	Aminoacyl-tRNA biosynthesis
CL1043Contig1	2.92947	0.0401069	gi|909995269|gb|KNG52690.1|	hypothetical protein TW65_00106 [Stemphylium lycopersici]	--	--	--	--	--	--	--	--	--	--
CL1046Contig1	0.119875	1.62604e-14	gi|701669625|gb|AIW00664.1|	Hydroxylase [Shiraia sp. slf14]	Q0CJ62.1	RecName: Full=6-methylsalicylic acid decarboxylase atA; AltName: Full=FAD-dependent monooxygenase atA; AltName: Full=Terreic acid biosynthesis cluster protein A	--	--	--	--	--	Molecular Function: monooxygenase activity (GO:0004497);|Cellular Component: integral component of membrane (GO:0016021);|Molecular Function: FAD binding (GO:0071949);	--	--
CL1047Contig2	2.25251	7.71444e-21	gi|1028903789|gb|OAL06038.1|	hypothetical protein IQ06DRAFT_266568 [Stagonospora sp. SRC1lsM3a]	P15325.2	RecName: Full=Quinate permease; AltName: Full=Quinate transporter	--	--	--	KOG0254	Predicted transporter (major facilitator superfamily)	Molecular Function: sugar:proton symporter activity (GO:0005351);|Molecular Function: glucose transmembrane transporter activity (GO:0005355);|Cellular Component: plasma membrane (GO:0005886);|Cellular Component: integral component of membrane (GO:0016021);|Biological Process: quinate metabolic process (GO:0019630);|Biological Process: hexose transmembrane transport (GO:0035428);|Biological Proce…	--	--
CL1048Contig2	0.0588765	4.40093e-17	gi|169620123|ref|XP_001803473.1|	hypothetical protein SNOG_13263 [Parastagonospora nodorum SN15]	--	--	--	--	--	--	--	--	--	--
CL1049Contig1	15.1146	0.00312835	gi|169602497|ref|XP_001794670.1|	hypothetical protein SNOG_04250 [Parastagonospora nodorum SN15]	P87117.4	RecName: Full=Vacuolar protein sorting-associated protein atg6; AltName: Full=Autophagy-related protein 6	pno:SNOG_04250	BECN1, VPS30, ATG6	beclin	KOG2751	Beclin-like protein	Biological Process: autophagosome assembly (GO:0000045);|Cellular Component: fungal-type vacuole membrane (GO:0000329);|Cellular Component: phagophore assembly site (GO:0000407);|Cellular Component: cytoplasm (GO:0005737);|Cellular Component: endosome (GO:0005768);|Biological Process: phosphatidylinositol biosynthetic process (GO:0006661);|Biological Process: cellular response to nitrogen starvat…	ko04140|ko04215	Regulation of autophagy|Apoptosis - multiple species
CL104Contig1	0.143074	1.30086e-46	gi|531857400|gb|EQK98000.1|	hypothetical protein OCS_06285 [Ophiocordyceps sinensis CO18]	--	--	--	--	--	--	--	--	--	--
CL104Contig3	0.338953	1.84586e-18	gi|1027027908|ref|XP_016596147.1|	Alpha/beta hydrolase fold-3 [Penicillium expansum]	A1CFL0.1	RecName: Full=Efflux pump patC; AltName: Full=Patulin synthesis protein C	--	--	--	KOG1515	Arylacetamide deacetylase	Cellular Component: integral component of membrane (GO:0016021);|Biological Process: transmembrane transport (GO:0055085);	--	--
CL104Contig4	0.487404	1.98643e-31	gi|367055274|ref|XP_003658015.1|	hypothetical protein THITE_2124388 [Thielavia terrestris NRRL 8126]	A1CFL0.1	RecName: Full=Efflux pump patC; AltName: Full=Patulin synthesis protein C	--	--	--	KOG0254	Predicted transporter (major facilitator superfamily)	Cellular Component: integral component of membrane (GO:0016021);|Biological Process: transmembrane transport (GO:0055085);	--	--
CL1055Contig1	7.77984	0.0197432	gi|169625021|ref|XP_001805915.1|	hypothetical protein SNOG_15777 [Parastagonospora nodorum SN15]	G5EFZ1.1	RecName: Full=2,3-bisphosphoglycerate-independent phosphoglycerate mutase; Short=iPGM; AltName: Full=Cofactor-independent phosphoglycerate mutase homolog	pno:SNOG_15777	gpmI	2,3-bisphosphoglycerate-independent phosphoglycerate mutase	KOG4513	Phosphoglycerate mutase	Molecular Function: phosphoglycerate mutase activity (GO:0004619);|Cellular Component: cytoplasm (GO:0005737);|Biological Process: glucose catabolic process (GO:0006007);|Biological Process: glycolytic process (GO:0006096);|Molecular Function: manganese ion binding (GO:0030145);|Biological Process: cellular carbohydrate metabolic process (GO:0044262);	ko00260|ko01200|ko00680|ko01230|ko00010	Glycine, serine and threonine metabolism|Carbon metabolism|Methane metabolism|Biosynthesis of amino acids|Glycolysis / Gluconeogenesis
CL1055Contig2	3.80776	6.98916e-78	gi|1028892801|gb|OAK95071.1|	hypothetical protein IQ06DRAFT_259238 [Stagonospora sp. SRC1lsM3a]	Q9Y899.1	RecName: Full=Calcium/calmodulin-dependent protein kinase cmkB; Short=CaMK B; AltName: Full=CaMKI/IV homolog	pno:SNOG_15777	gpmI	2,3-bisphosphoglycerate-independent phosphoglycerate mutase	KOG4513	Phosphoglycerate mutase	Molecular Function: calmodulin-dependent protein kinase activity (GO:0004683);|Molecular Function: calmodulin binding (GO:0005516);|Molecular Function: ATP binding (GO:0005524);|Biological Process: cell cycle (GO:0007049);|Biological Process: cell division (GO:0051301);	ko00260|ko01200|ko00680|ko01230|ko00010	Glycine, serine and threonine metabolism|Carbon metabolism|Methane metabolism|Biosynthesis of amino acids|Glycolysis / Gluconeogenesis
CL1058Contig1	0.486441	0.00119108	--	--	--	--	--	--	--	--	--	--	--	--
CL105Contig2	Inf	3.89714e-09	gi|1029184193|gb|OAL48763.1|	RGS-domain-containing protein [Pyrenochaeta sp. DS3sAY3a]	P38093.1	RecName: Full=Developmental regulator flbA	bor:COCMIDRAFT_100089	SST2	GTPase-activating protein SST2	--	--	Molecular Function: signal transducer activity (GO:0004871);|Molecular Function: GTPase activator activity (GO:0005096);|Cellular Component: cytoplasm (GO:0005737);|Cellular Component: plasma membrane (GO:0005886);|Biological Process: regulation of transcription from RNA polymerase II promoter (GO:0006357);|Biological Process: negative regulation of signal transduction (GO:0009968);|Biological Pr…	ko04011	MAPK signaling pathway - yeast
CL1060Contig1	0.185979	1.3432e-12	gi|627830809|ref|XP_007686732.1|	hypothetical protein COCMIDRAFT_91853 [Bipolaris oryzae ATCC 44560]	--	--	--	--	--	--	--	--	--	--
CL1065Contig1	3.42396	0.0331877	gi|1029178951|gb|OAL43540.1|	CBD9-like protein [Pyrenochaeta sp. DS3sAY3a]	Q9M363.1	RecName: Full=Cytochrome b561 and DOMON domain-containing protein At3g61750; AltName: Full=Protein b561A.tha9; Flags: Precursor	--	--	--	KOG4293	Predicted membrane protein, contains DoH and Cytochrome b-561/ferric reductase transmembrane domains	Cellular Component: integral component of membrane (GO:0016021);|Molecular Function: metal ion binding (GO:0046872);|Biological Process: oxidation-reduction process (GO:0055114);	--	--
CL1067Contig1	0.2835	0.00608455	gi|1028901117|gb|OAL03368.1|	hypothetical protein IQ06DRAFT_324071 [Stagonospora sp. SRC1lsM3a]	--	--	--	--	--	--	--	--	--	--
CL1069Contig1	3.45432	1.13457e-85	gi|1028897399|gb|OAK99654.1|	hypothetical protein IQ06DRAFT_294099 [Stagonospora sp. SRC1lsM3a]	O74959.1	RecName: Full=Uncharacterized oxidoreductase C736.13	--	--	--	KOG1208	Dehydrogenases with different specificities (related to short-chain alcohol dehydrogenases)	Molecular Function: oxidoreductase activity (GO:0016491);	--	--
CL1071Contig1	4.8398	1.86525e-23	gi|1028894222|gb|OAK96489.1|	carboxypeptidase S [Stagonospora sp. SRC1lsM3a]	P27614.2	RecName: Full=Carboxypeptidase S; AltName: Full=GLY-X carboxypeptidase; AltName: Full=YSCS	bze:COCCADRAFT_4372	E3.4.17.4	Gly-Xaa carboxypeptidase	KOG2275	Aminoacylase ACY1 and related metalloexopeptidases	Cellular Component: fungal-type vacuole lumen (GO:0000328);|Molecular Function: carboxypeptidase activity (GO:0004180);|Molecular Function: metallocarboxypeptidase activity (GO:0004181);|Cellular Component: vacuolar membrane (GO:0005774);|Cellular Component: vacuolar lumen (GO:0005775);|Biological Process: nitrogen compound metabolic process (GO:0006807);|Cellular Component: integral component of…	--	--
CL1077Contig1	Inf	0.0117184	gi|1028901245|gb|OAL03496.1|	hypothetical protein IQ06DRAFT_108134 [Stagonospora sp. SRC1lsM3a]	--	--	--	--	--	--	--	--	--	--
CL1077Contig2	6.13624	0.0134962	--	--	--	--	--	--	--	--	--	--	--	--
CL1080Contig2	0.487926	2.80077e-09	gi|1027163572|gb|OAG23942.1|	alpha/beta-hydrolase [Alternaria alternata]	A1CFK9.1	RecName: Full=Carboxylesterase patB; AltName: Full=Patulin synthesis protein B; Flags: Precursor	--	--	--	KOG4389	Acetylcholinesterase/Butyrylcholinesterase	Molecular Function: carboxylic ester hydrolase activity (GO:0052689);	--	--
CL1085Contig1	0.34511	0.0427321	gi|1028895136|gb|OAK97400.1|	kinesin-domain-containing protein [Stagonospora sp. SRC1lsM3a]	P28739.3	RecName: Full=Kinesin-like protein klpA	pno:SNOG_12905	KIFC1	kinesin family member C1	KOG0239	Kinesin (KAR3 subfamily)	Molecular Function: ATP binding (GO:0005524);|Cellular Component: cytoplasm (GO:0005737);|Cellular Component: kinesin complex (GO:0005871);|Cellular Component: microtubule (GO:0005874);|Biological Process: microtubule-based movement (GO:0007018);|Molecular Function: microtubule binding (GO:0008017);|Molecular Function: ATP-dependent microtubule motor activity, minus-end-directed (GO:0008569);|Bio…	--	--
CL1087Contig1	2.35295	2.26677e-15	gi|169614622|ref|XP_001800727.1|	hypothetical protein SNOG_10457 [Parastagonospora nodorum SN15]	Q5AXT5.2	RecName: Full=ATP-dependent DNA helicase PIF1; AltName: Full=DNA repair and recombination helicase PIF1	pno:SNOG_10457	PIF1	ATP-dependent DNA helicase PIF1	KOG0987	DNA helicase PIF1/RRM3	Biological Process: mitochondrial genome maintenance (GO:0000002);|Biological Process: telomere maintenance (GO:0000723);|Molecular Function: DNA binding (GO:0003677);|Molecular Function: ATP binding (GO:0005524);|Cellular Component: nucleus (GO:0005634);|Cellular Component: replication fork (GO:0005657);|Cellular Component: mitochondrion (GO:0005739);|Biological Process: DNA replication (GO:0006…	--	--
CL1090Contig1	1548.71	4.68015e-124	gi|1028905193|gb|OAL07441.1|	hypothetical protein IQ06DRAFT_355490 [Stagonospora sp. SRC1lsM3a]	--	--	--	--	--	--	--	--	--	--
CL1091Contig1	0.490267	1.12598e-27	gi|169602663|ref|XP_001794753.1|	hypothetical protein SNOG_04334 [Parastagonospora nodorum SN15]	Q5AQL0.2	RecName: Full=Peptidyl-prolyl cis-trans isomerase H; Short=PPIase H; AltName: Full=Rotamase H	--	--	--	KOG0879	U-snRNP-associated cyclophilin type peptidyl-prolyl cis-trans isomerase	Molecular Function: peptidyl-prolyl cis-trans isomerase activity (GO:0003755);|Cellular Component: nucleus (GO:0005634);|Biological Process: protein folding (GO:0006457);	--	--
CL1092Contig2	2.31768	1.84949e-14	gi|1027164606|gb|OAG24974.1|	hypothetical protein CC77DRAFT_979969 [Alternaria alternata]	Q55C17.1	RecName: Full=Very-long-chain enoyl-CoA reductase; AltName: Full=Synaptic glycoprotein SC2-like protein; AltName: Full=Trans-2,3-enoyl-CoA reductase; Short=TER	pte:PTT_16464	TER, TSC13, CER10	very-long-chain enoyl-CoA reductase	KOG1639	Steroid reductase required for elongation of the very long chain fatty acids	Biological Process: steroid biosynthetic process (GO:0006694);|Molecular Function: oxidoreductase activity (GO:0016491);|Molecular Function: oxidoreductase activity, acting on the CH-CH group of donors (GO:0016627);|Cellular Component: integral component of endoplasmic reticulum membrane (GO:0030176);|Biological Process: fatty acid elongation (GO:0030497);|Biological Process: very long-chain fatt…	ko01040|ko00062|ko01212	Biosynthesis of unsaturated fatty acids|Fatty acid elongation|Fatty acid metabolism
CL1094Contig1	2.26658	1.91679e-27	gi|169616065|ref|XP_001801448.1|	hypothetical protein SNOG_11204 [Parastagonospora nodorum SN15]	P0C8Q0.1	RecName: Full=UBX domain-containing protein 1	pno:SNOG_11204	SHP1, UBX1, NSFL1C	UBX domain-containing protein 1	KOG2086	Protein tyrosine phosphatase SHP1/Cofactor for p97 ATPase-mediated vesicle membrane fusion	Biological Process: autophagosome assembly (GO:0000045);|Cellular Component: nucleus (GO:0005634);|Cellular Component: cytosol (GO:0005829);|Biological Process: Golgi organization (GO:0007030);|Molecular Function: protein phosphatase regulator activity (GO:0019888);|Biological Process: nuclear envelope reassembly (GO:0031468);|Molecular Function: ubiquitin binding (GO:0043130);|Biological Process…	ko04141	Protein processing in endoplasmic reticulum
CL1095Contig1	3.29236	0.0135941	gi|1029181061|gb|OAL45640.1|	hypothetical protein IQ07DRAFT_519805 [Pyrenochaeta sp. DS3sAY3a]	--	--	--	--	--	--	--	--	--	--
CL1098Contig2	0.212345	1.16992e-52	gi|1028892704|gb|OAK94974.1|	hypothetical protein IQ06DRAFT_284939 [Stagonospora sp. SRC1lsM3a]	Q9US12.1	RecName: Full=Putative zinc metalloproteinase C607.06c	--	--	--	KOG4525	Jacalin-like lectin domain-containing protein	Cellular Component: nucleus (GO:0005634);|Cellular Component: cytoplasm (GO:0005737);|Cellular Component: cytosol (GO:0005829);|Molecular Function: metallopeptidase activity (GO:0008237);|Molecular Function: carbohydrate binding (GO:0030246);|Cellular Component: cell division site (GO:0032153);|Molecular Function: metal ion binding (GO:0046872);	--	--
CL109Contig1	18.1712	1.7109e-08	gi|1028905248|gb|OAL07496.1|	aldolase [Stagonospora sp. SRC1lsM3a]	Q5BD77.1	RecName: Full=Probable 4-hydroxy-2-oxoglutarate aldolase, mitochondrial; AltName: Full=Dihydrodipicolinate synthase-like; Short=DHDPS-like protein; AltName: Full=Probable 2-keto-4-hydroxyglutarate aldolase; Short=Probable KHG-aldolase	--	--	--	--	--	Biological Process: metabolic process (GO:0008152);|Molecular Function: 4-hydroxy-2-oxoglutarate aldolase activity (GO:0008700);	--	--
CL1100Contig1	2.94775	2.3038e-08	gi|909988775|gb|KNG46316.1|	hypothetical protein TW65_86953 [Stemphylium lycopersici]	--	--	--	--	--	--	--	--	--	--
CL1100Contig2	2.54779	0.0233858	gi|330933157|ref|XP_003304071.1|	hypothetical protein PTT_16493 [Pyrenophora teres f. teres 0-1]	--	--	--	--	--	--	--	--	--	--
CL1102Contig2	54.7213	1.85439e-104	gi|1029192001|gb|OAL56559.1|	hypothetical protein IQ07DRAFT_10947 [Pyrenochaeta sp. DS3sAY3a]	--	--	--	--	--	--	--	--	--	--
CL1103Contig2	3.33468	0.000115591	gi|1027164603|gb|OAG24971.1|	succinate dehydrogenase [Alternaria alternata]	Q9UTJ7.1	RecName: Full=Probable succinate dehydrogenase [ubiquinone] flavoprotein subunit, mitochondrial; AltName: Full=Flavoprotein subunit of complex II; Short=FP; Flags: Precursor	bsc:COCSADRAFT_166012	SDHA, SDH1	succinate dehydrogenase (ubiquinone) flavoprotein subunit	KOG2403	Succinate dehydrogenase, flavoprotein subunit	Cellular Component: mitochondrion (GO:0005739);|Cellular Component: mitochondrial respiratory chain complex II, succinate dehydrogenase complex (ubiquinone) (GO:0005749);|Biological Process: tricarboxylic acid cycle (GO:0006099);|Biological Process: succinate metabolic process (GO:0006105);|Biological Process: mitochondrial electron transport, succinate to ubiquinone (GO:0006121);|Molecular Funct…	ko01200|ko00190|ko00020	Carbon metabolism|Oxidative phosphorylation|Citrate cycle (TCA cycle)
CL1104Contig1	0.322605	4.02183e-08	gi|1028903016|gb|OAL05265.1|	WD40 repeat-like protein [Stagonospora sp. SRC1lsM3a]	O60137.1	RecName: Full=Set1 complex component swd2; Short=Set1C component swd2; AltName: Full=COMPASS component swd2; AltName: Full=Complex proteins associated with set1 protein swd2	pno:SNOG_10106	WDR82, SWD2, CPS35	COMPASS component SWD2	KOG1446	Histone H3 (Lys4) methyltransferase complex and RNA cleavage factor II complex, subunit SWD2	Cellular Component: nuclear chromatin (GO:0000790);|Molecular Function: chromatin binding (GO:0003682);|Cellular Component: cytosol (GO:0005829);|Cellular Component: Set1C/COMPASS complex (GO:0048188);|Biological Process: histone H3-K4 methylation (GO:0051568);|Biological Process: heterochromatin assembly involved in chromatin silencing (GO:0070869);|Biological Process: histone H3-K4 trimethylati…	ko03015	mRNA surveillance pathway
CL1106Contig1	3.04021	0.000371085	gi|1028900233|gb|OAL02485.1|	striatin Pro11 [Stagonospora sp. SRC1lsM3a]	Q70M86.1	RecName: Full=Striatin Pro11	bsc:COCSADRAFT_82794	STRN1_3_4	striatin 1/3/4	KOG0642	Cell-cycle nuclear protein, contains WD-40 repeats	Biological Process: sporocarp development involved in sexual reproduction (GO:0000909);|Molecular Function: calmodulin binding (GO:0005516);|Cellular Component: membrane (GO:0016020);|Biological Process: cell differentiation (GO:0030154);	ko04013	MAPK signaling pathway - fly
CL1107Contig1	6.79486	9.18197e-50	gi|909991204|gb|KNG48678.1|	small glutamine-rich tetratricopeptide repeat-containing protein a [Stemphylium lycopersici]	Q2UJY4.1	RecName: Full=Mitochondrial import inner membrane translocase subunit tim54	pno:SNOG_07169	TIM54	mitochondrial import inner membrane translocase subunit TIM54	KOG2523	Predicted RNA-binding protein with PUA domain	Cellular Component: mitochondrial inner membrane (GO:0005743);|Biological Process: protein transport (GO:0015031);|Cellular Component: integral component of membrane (GO:0016021);	--	--
CL110Contig1	35.4467	8.60034e-06	gi|1028897318|gb|OAK99574.1|	RabGAP/TBC [Stagonospora sp. SRC1lsM3a]	Q54TA5.1	RecName: Full=TBC1 domain family member 5 homolog B	bor:COCMIDRAFT_9807	TBC1D5	TBC1 domain family member 5	KOG1091	Ypt/Rab-specific GTPase-activating protein GYP6	Molecular Function: GTPase activator activity (GO:0005096);|Cellular Component: cytosol (GO:0005829);|Biological Process: intracellular protein transport (GO:0006886);|Biological Process: adenylate cyclase-inhibiting G-protein coupled receptor signaling pathway (GO:0007193);|Cellular Component: endomembrane system (GO:0012505);|Molecular Function: Rab GTPase binding (GO:0017137);|Biological Proce…	--	--
CL110Contig2	0.33399	1.04478e-28	gi|1028897320|gb|OAK99576.1|	Pal1-domain-containing protein [Stagonospora sp. SRC1lsM3a]	Q0U957.3	RecName: Full=Mediator of RNA polymerase II transcription subunit 31; AltName: Full=Mediator complex subunit 31	--	--	--	--	--	Molecular Function: RNA polymerase II transcription cofactor activity (GO:0001104);|Molecular Function: transcription coactivator activity (GO:0003713);|Biological Process: transcription, DNA-templated (GO:0006351);|Biological Process: regulation of transcription from RNA polymerase II promoter (GO:0006357);|Cellular Component: mediator complex (GO:0016592);|Cellular Component: core mediator comp…	--	--
CL110Contig3	0.337562	2.45965e-32	gi|1028897320|gb|OAK99576.1|	Pal1-domain-containing protein [Stagonospora sp. SRC1lsM3a]	Q05518.1	RecName: Full=Protein PAL1; AltName: Full=Pears and lemons protein 1	--	--	--	--	--	Cellular Component: plasma membrane (GO:0005886);|Cellular Component: cell cortex (GO:0005938);|Biological Process: endocytosis (GO:0006897);|Biological Process: regulation of cell shape (GO:0008360);|Cellular Component: medial cortex (GO:0031097);|Cellular Component: cell tip (GO:0051286);|Biological Process: fungal-type cell wall organization or biogenesis (GO:0071852);	--	--
CL1110Contig1	0.426955	1.21452e-34	gi|1028892089|gb|OAK94361.1|	hypothetical protein IQ06DRAFT_233983 [Stagonospora sp. SRC1lsM3a]	Q59KY8.1	RecName: Full=Serine/threonine-protein phosphatase SIT4	--	--	--	KOG0373	Serine/threonine specific protein phosphatase involved in cell cycle control, PP2A-related	Molecular Function: protein serine/threonine phosphatase activity (GO:0004722);|Cellular Component: cytoplasm (GO:0005737);|Biological Process: protein phosphorylation (GO:0006468);|Biological Process: cell cycle (GO:0007049);|Biological Process: pathogenesis (GO:0009405);|Biological Process: filamentous growth (GO:0030447);|Biological Process: TOR signaling (GO:0031929);|Biological Process: fila…	--	--
CL1111Contig1	2.38284	4.77785e-08	gi|1027160018|gb|OAG20395.1|	hypothetical protein CC77DRAFT_990143 [Alternaria alternata]	--	--	--	--	--	--	--	--	--	--
CL1112Contig1	0.342271	1.20831e-63	gi|1028892601|gb|OAK94872.1|	C-5 sterol desaturas-like protein [Stagonospora sp. SRC1lsM3a]	Q8J207.1	RecName: Full=Delta(7)-sterol 5(6)-desaturase; AltName: Full=C-5 sterol desaturase; AltName: Full=Ergosterol Delta(5,6) desaturase; AltName: Full=Sterol-C5-desaturase	pno:SNOG_09349	SC5DL, ERG3	Delta7-sterol 5-desaturase	KOG0872	Sterol C5 desaturase	Molecular Function: iron ion binding (GO:0005506);|Cellular Component: endoplasmic reticulum membrane (GO:0005789);|Cellular Component: integral component of membrane (GO:0016021);|Biological Process: sterol biosynthetic process (GO:0016126);|Molecular Function: oxidoreductase activity (GO:0016491);	ko00100	Steroid biosynthesis
CL1112Contig2	0.355039	2.58107e-09	--	--	--	--	--	--	--	--	--	--	--	--
CL1117Contig2	6.83874	1.13657e-10	gi|629655071|ref|XP_007803377.1|	hypothetical protein EPUS_09043 [Endocarpon pusillum Z07020]	Q9URX1.1	RecName: Full=UNC93-like protein C922.05c	--	--	--	KOG3098	Uncharacterized conserved protein	Cellular Component: cytoplasm (GO:0005737);|Cellular Component: integral component of membrane (GO:0016021);|Molecular Function: transmembrane transporter activity (GO:0022857);	--	--
CL1118Contig1	4.11662	1.66708e-20	gi|1028893721|gb|OAK95989.1|	PNK3P-domain-containing protein [Stagonospora sp. SRC1lsM3a]	O13911.2	RecName: Full=Bifunctional polynucleotide phosphatase/kinase; AltName: Full=DNA 5'-kinase/3'-phosphatase; AltName: Full=Polynucleotide kinase-3'-phosphatase; Includes: RecName: Full=Polynucleotide 3'-phosphatase; AltName: Full=2'(3')-polynucleotidase; Includes: RecName: Full=Polynucleotide 5'-hydroxyl-kinase	pte:PTT_12577	PNKP	bifunctional polynucleotide phosphatase/kinase	KOG2134	Polynucleotide kinase 3' phosphatase	Biological Process: single strand break repair (GO:0000012);|Molecular Function: double-stranded DNA binding (GO:0003690);|Molecular Function: ATP binding (GO:0005524);|Cellular Component: nucleus (GO:0005634);|Cellular Component: nucleolus (GO:0005730);|Biological Process: base-excision repair (GO:0006284);|Molecular Function: nucleotide kinase activity (GO:0019201);|Molecular Function: polynucl…	--	--
CL1120Contig1	11.2728	2.56634e-85	gi|169598762|ref|XP_001792804.1|	hypothetical protein SNOG_02189 [Parastagonospora nodorum SN15]	Q7MUW6.1	RecName: Full=Prolyl tripeptidyl peptidase; Short=PTP; AltName: Full=Prolyl tripeptidyl peptidase 81.8 kDa form; AltName: Full=Prolyl tripeptidyl peptidase A; Contains: RecName: Full=Prolyl tripeptidyl peptidase 75.8 kDa form; Flags: Precursor	--	--	--	KOG2281	Dipeptidyl aminopeptidases/acylaminoacyl-peptidases	Molecular Function: aminopeptidase activity (GO:0004177);|Molecular Function: serine-type peptidase activity (GO:0008236);	--	--
CL1124Contig1	2.22672	0.0196049	gi|169599735|ref|XP_001793290.1|	hypothetical protein SNOG_02691 [Parastagonospora nodorum SN15]	O74740.1	RecName: Full=Cleavage factor two protein 2	pno:SNOG_02691	CPSF2, CFT2	cleavage and polyadenylation specificity factor subunit 2	KOG1135	mRNA cleavage and polyadenylation factor II complex, subunit CFT2 (CPSF subunit)	Cellular Component: nucleus (GO:0005634);|Cellular Component: mRNA cleavage and polyadenylation specificity factor complex (GO:0005847);|Cellular Component: mRNA cleavage factor complex (GO:0005849);|Biological Process: mRNA polyadenylation (GO:0006378);|Biological Process: mRNA cleavage (GO:0006379);	ko03015	mRNA surveillance pathway
CL1129Contig1	2.31714	1.27864e-24	gi|1028896447|gb|OAK98704.1|	actin-related protein-like protein 3 [Stagonospora sp. SRC1lsM3a]	P78712.2	RecName: Full=Actin-related protein 3; AltName: Full=Actin-like protein 3	bsc:COCSADRAFT_39229	ACTR3, ARP3	actin-related protein 3	KOG0678	Actin-related protein Arp2/3 complex, subunit Arp3	Molecular Function: actin binding (GO:0003779);|Molecular Function: ATP binding (GO:0005524);|Cellular Component: Arp2/3 protein complex (GO:0005885);|Biological Process: actin filament polymerization (GO:0030041);|Cellular Component: actin cortical patch (GO:0030479);|Cellular Component: cell division site (GO:0032153);|Biological Process: Arp2/3 complex-mediated actin nucleation (GO:0034314);|B…	--	--
CL112Contig1	0.209907	1.40648e-40	gi|909994182|gb|KNG51612.1|	nadh-ubiquinone oxidoreductase 64 kda subunit [Stemphylium lycopersici]	Q0U2T3.2	RecName: Full=Mitochondrial division protein 1	pte:PTT_06966	ndh	NADH dehydrogenase	KOG2495	NADH-dehydrogenase (ubiquinone)	Cellular Component: mitochondrial outer membrane (GO:0005741);	ko00190	Oxidative phosphorylation
CL1132Contig2	0.285634	1.07672e-70	gi|1028898925|gb|OAL01179.1|	DUF803-domain-containing protein [Stagonospora sp. SRC1lsM3a]	Q9LIR9.1	RecName: Full=Probable magnesium transporter NIPA1	--	--	--	KOG2922	Uncharacterized conserved protein	Cellular Component: early endosome (GO:0005769);|Cellular Component: plasma membrane (GO:0005886);|Molecular Function: magnesium ion transmembrane transporter activity (GO:0015095);|Biological Process: magnesium ion transport (GO:0015693);|Cellular Component: membrane (GO:0016020);|Cellular Component: integral component of membrane (GO:0016021);	--	--
CL1136Contig1	0.228017	0.00146193	gi|254540223|ref|NP_032668.2|	microsomal triglyceride transfer protein large subunit isoform 2 precursor [Mus musculus]	O08601.2	RecName: Full=Microsomal triglyceride transfer protein large subunit; Flags: Precursor	--	--	--	KOG4337	Microsomal triglyceride transfer protein	Molecular Function: lipid transporter activity (GO:0005319);|Molecular Function: phospholipid transporter activity (GO:0005548);|Cellular Component: endoplasmic reticulum (GO:0005783);|Cellular Component: rough endoplasmic reticulum (GO:0005791);|Cellular Component: Golgi apparatus (GO:0005794);|Biological Process: protein lipidation (GO:0006497);|Biological Process: lipid metabolic process (GO:0…	--	--
CL1136Contig2	0.239109	0.0161557	gi|254540223|ref|NP_032668.2|	microsomal triglyceride transfer protein large subunit isoform 2 precursor [Mus musculus]	O08601.2	RecName: Full=Microsomal triglyceride transfer protein large subunit; Flags: Precursor	--	--	--	KOG4337	Microsomal triglyceride transfer protein	Molecular Function: lipid transporter activity (GO:0005319);|Molecular Function: phospholipid transporter activity (GO:0005548);|Cellular Component: endoplasmic reticulum (GO:0005783);|Cellular Component: rough endoplasmic reticulum (GO:0005791);|Cellular Component: Golgi apparatus (GO:0005794);|Biological Process: protein lipidation (GO:0006497);|Biological Process: lipid metabolic process (GO:0…	--	--
CL1137Contig2	0.441358	1.44047e-19	gi|1028891170|gb|OAK93450.1|	phosphoglycerate mutase family protein [Stagonospora sp. SRC1lsM3a]	P53929.1	RecName: Full=Uncharacterized protein YNL108C	bor:COCMIDRAFT_102081	TFC7	transcription factor C subunit 7	--	--	Biological Process: dephosphorylation (GO:0016311);|Molecular Function: phosphatase activity (GO:0016791);	--	--
CL113Contig3	35.8641	3.4132e-31	gi|1028896537|gb|OAK98794.1|	ATP citrate lyase-like protein subunit [Stagonospora sp. SRC1lsM3a]	O13907.1	RecName: Full=Probable ATP-citrate synthase subunit 2; AltName: Full=ATP-citrate (pro-S-)-lyase 2; AltName: Full=Citrate cleavage enzyme subunit 2	bsc:COCSADRAFT_231768	ACLY	ATP citrate (pro-S)-lyase	KOG1254	ATP-citrate lyase	Molecular Function: ATP citrate synthase activity (GO:0003878);|Molecular Function: ATP binding (GO:0005524);|Cellular Component: nucleus (GO:0005634);|Cellular Component: cytoplasm (GO:0005737);|Cellular Component: cytosol (GO:0005829);|Biological Process: acetyl-CoA biosynthetic process (GO:0006085);|Biological Process: citrate metabolic process (GO:0006101);|Biological Process: fatty acid bios…	ko00020|ko00720	Citrate cycle (TCA cycle)|Carbon fixation pathways in prokaryotes
CL1140Contig1	0.035017	5.19676e-12	gi|1028902672|gb|OAL04922.1|	hypothetical protein IQ06DRAFT_102444 [Stagonospora sp. SRC1lsM3a]	--	--	--	--	--	--	--	--	--	--
CL1143Contig1	0.304356	0.00031562	gi|1028902619|gb|OAL04869.1|	hypothetical protein IQ06DRAFT_333162 [Stagonospora sp. SRC1lsM3a]	--	--	--	--	--	--	--	--	--	--
CL1147Contig2	5.04867	9.62946e-05	gi|909992351|gb|KNG49807.1|	transcription factor cys6 [Stemphylium lycopersici]	P49413.2	RecName: Full=Positive regulator of purine utilization	--	--	--	--	--	Molecular Function: RNA polymerase II transcription factor activity, sequence-specific DNA binding (GO:0000981);|Molecular Function: DNA binding transcription factor activity (GO:0003700);|Cellular Component: nucleus (GO:0005634);|Biological Process: purine nucleobase catabolic process (GO:0006145);|Biological Process: transcription, DNA-templated (GO:0006351);|Biological Process: regulation of t…	--	--
CL1148Contig2	34.1348	7.04569e-118	gi|682344167|gb|KFY37962.1|	hypothetical protein V495_06833 [Pseudogymnoascus sp. VKM F-4514 (FW-929)]	Q5BEJ7.1	RecName: Full=FAD-dependent monooxygenase afoD; AltName: Full=Asperfuranone biosynthesis protein D	--	--	--	KOG1198	Zinc-binding oxidoreductase	Molecular Function: monooxygenase activity (GO:0004497);|Cellular Component: integral component of membrane (GO:0016021);|Biological Process: cellular response to drug (GO:0035690);|Molecular Function: FAD binding (GO:0071949);|Biological Process: asperfuranone biosynthetic process (GO:1900554);	--	--
CL1149Contig1	9.6614	1.92487e-62	gi|169619694|ref|XP_001803259.1|	hypothetical protein SNOG_13045 [Parastagonospora nodorum SN15]	G3Y424.1	RecName: Full=FAD-dependent monooxygenase yanF; AltName: Full=Yanuthone D synthesis protein F	--	--	--	--	--	Biological Process: terpenoid biosynthetic process (GO:0016114);|Molecular Function: oxidoreductase activity, acting on CH-OH group of donors (GO:0016614);|Molecular Function: flavin adenine dinucleotide binding (GO:0050660);	--	--
CL1149Contig2	5.88293	4.25369e-10	gi|169619694|ref|XP_001803259.1|	hypothetical protein SNOG_13045 [Parastagonospora nodorum SN15]	Q4WZ65.1	RecName: Full=Cytochrome P450 monooxygenase easM; AltName: Full=Ergot alkaloid synthesis protein M	--	--	--	KOG0158	Cytochrome P450 CYP3/CYP5/CYP6/CYP9 subfamilies	Molecular Function: monooxygenase activity (GO:0004497);|Molecular Function: iron ion binding (GO:0005506);|Cellular Component: integral component of membrane (GO:0016021);|Molecular Function: oxidoreductase activity, acting on paired donors, with incorporation or reduction of molecular oxygen (GO:0016705);|Molecular Function: heme binding (GO:0020037);|Biological Process: ergot alkaloid biosynth…	--	--
CL1153Contig1	0.34727	3.52373e-60	gi|909994512|gb|KNG51939.1|	mitochondrial-processing peptidase subunit beta [Stemphylium lycopersici]	P11913.1	RecName: Full=Mitochondrial-processing peptidase subunit beta; AltName: Full=Beta-MPP; AltName: Full=Ubiquinol-cytochrome-c reductase complex core protein I; Flags: Precursor	bsc:COCSADRAFT_40961	PMPCB, MAS1	mitochondrial-processing peptidase subunit beta	KOG0960	Mitochondrial processing peptidase, beta subunit, and related enzymes (insulinase superfamily)	Molecular Function: metalloendopeptidase activity (GO:0004222);|Cellular Component: mitochondrial respiratory chain complex III (GO:0005750);|Cellular Component: mitochondrial matrix (GO:0005759);|Biological Process: mitochondrial electron transport, ubiquinol to cytochrome c (GO:0006122);|Molecular Function: zinc ion binding (GO:0008270);|Biological Process: aerobic respiration (GO:0009060);|Bio…	--	--
CL1158Contig1	2.36561	0.00863276	gi|1029188778|gb|OAL53340.1|	hypothetical protein IQ07DRAFT_357785 [Pyrenochaeta sp. DS3sAY3a]	Q12284.1	RecName: Full=FAD-linked sulfhydryl oxidase ERV2	pte:PTT_19630	LYER	cell growth-regulating nucleolar protein	KOG3355	Mitochondrial sulfhydryl oxidase involved in the biogenesis of cytosolic Fe/S proteins	Cellular Component: mitochondrion (GO:0005739);|Molecular Function: protein disulfide oxidoreductase activity (GO:0015035);|Molecular Function: flavin-linked sulfhydryl oxidase activity (GO:0016971);|Molecular Function: thiol oxidase activity (GO:0016972);|Cellular Component: integral component of endoplasmic reticulum membrane (GO:0030176);|Molecular Function: flavin adenine dinucleotide binding…	--	--
CL1159Contig1	4.68966	6.22954e-16	gi|169625485|ref|XP_001806146.1|	hypothetical protein SNOG_16015 [Parastagonospora nodorum SN15]	P53980.1	RecName: Full=Uncharacterized protein YNL011C	--	--	--	--	--	--	--	--
CL115Contig2	0.212315	9.87049e-09	gi|1028895558|gb|OAK97820.1|	hypothetical protein IQ06DRAFT_254662 [Stagonospora sp. SRC1lsM3a]	Q86CZ2.1	RecName: Full=Hybrid signal transduction histidine kinase K; AltName: Full=Protein sombrero	--	--	--	KOG0519	Sensory transduction histidine kinase	Molecular Function: phosphorelay sensor kinase activity (GO:0000155);|Molecular Function: ATP binding (GO:0005524);|Cellular Component: nuclear envelope (GO:0005635);|Cellular Component: integral component of membrane (GO:0016021);|Biological Process: cAMP-mediated signaling (GO:0019933);|Biological Process: culmination involved in sorocarp development (GO:0031154);|Cellular Component: nuclear me…	--	--
CL115Contig3	0.431051	5.4695e-17	--	--	--	--	--	--	--	--	--	--	--	--
CL1162Contig1	3.80036	0.000174849	gi|1029189295|gb|OAL53856.1|	glucan 1,3-beta-glucosidase precursor [Pyrenochaeta sp. DS3sAY3a]	Q12700.1	RecName: Full=Glucan 1,3-beta-glucosidase; AltName: Full=Exo-1,3-beta-glucanase; Flags: Precursor	pno:SNOG_06608	E3.2.1.58	glucan 1,3-beta-glucosidase	--	--	Molecular Function: glucan exo-1,3-beta-glucosidase activity (GO:0004338);|Cellular Component: extracellular region (GO:0005576);|Biological Process: carbohydrate metabolic process (GO:0005975);|Biological Process: cell wall organization (GO:0071555);	ko00500	Starch and sucrose metabolism
CL1162Contig2	3.76518	2.81325e-23	gi|628203360|ref|XP_007711490.1|	glycosyltransferase family 1 protein [Bipolaris zeicola 26-R-13]	Q4WQN1.2	RecName: Full=UDP-N-acetylglucosamine transferase subunit alg13; AltName: Full=Asparagine-linked glycosylation protein 13	bze:COCCADRAFT_36090	ALG13	beta-1,4-N-acetylglucosaminyltransferase	KOG3349	Predicted glycosyltransferase	Molecular Function: N-acetylglucosaminyldiphosphodolichol N-acetylglucosaminyltransferase activity (GO:0004577);|Cellular Component: endoplasmic reticulum (GO:0005783);	ko00510|ko00513	N-Glycan biosynthesis|Various types of N-glycan biosynthesis
CL1162Contig3	244.52	3.48296e-08	gi|1029189295|gb|OAL53856.1|	glucan 1,3-beta-glucosidase precursor [Pyrenochaeta sp. DS3sAY3a]	Q12700.1	RecName: Full=Glucan 1,3-beta-glucosidase; AltName: Full=Exo-1,3-beta-glucanase; Flags: Precursor	pno:SNOG_06608	E3.2.1.58	glucan 1,3-beta-glucosidase	--	--	Molecular Function: glucan exo-1,3-beta-glucosidase activity (GO:0004338);|Cellular Component: extracellular region (GO:0005576);|Biological Process: carbohydrate metabolic process (GO:0005975);|Biological Process: cell wall organization (GO:0071555);	ko00500	Starch and sucrose metabolism
CL1163Contig1	0.253398	0.0117407	gi|225637487|ref|NP_032512.2|	aminopeptidase N [Mus musculus]	P97449.4	RecName: Full=Aminopeptidase N; Short=AP-N; Short=mAPN; AltName: Full=Alanyl aminopeptidase; AltName: Full=Aminopeptidase M; Short=AP-M; AltName: Full=Membrane protein p161; AltName: Full=Microsomal aminopeptidase; AltName: CD_antigen=CD13	mmu:16790	ANPEP	aminopeptidase N	KOG1046	Puromycin-sensitive aminopeptidase and related aminopeptidases	Biological Process: angiogenesis (GO:0001525);|Cellular Component: extracellular space (GO:0005615);|Cellular Component: cytoplasm (GO:0005737);|Cellular Component: endoplasmic reticulum-Golgi intermediate compartment (GO:0005793);|Cellular Component: plasma membrane (GO:0005886);|Biological Process: proteolysis (GO:0006508);|Biological Process: signal transduction (GO:0007165);|Biological Proces…	ko00480	Glutathione metabolism
CL1164Contig1	0.32835	3.50818e-19	gi|1028902756|gb|OAL05006.1|	hypothetical protein IQ06DRAFT_103431 [Stagonospora sp. SRC1lsM3a]	P53858.1	RecName: Full=Protein BNI4	--	--	--	--	--	Cellular Component: incipient cellular bud site (GO:0000131);|Biological Process: division septum assembly (GO:0000917);|Cellular Component: cellular bud neck (GO:0005935);|Cellular Component: septin ring (GO:0005940);|Biological Process: chitin biosynthetic process (GO:0006031);|Cellular Component: cellular bud neck septin collar (GO:0032174);	--	--
CL1165Contig1	0.356985	1.06873e-27	gi|407920003|gb|EKG13221.1|	Monooxygenase FAD-binding protein [Macrophomina phaseolina MS6]	Q0CCY5.1	RecName: Full=O-methyltransferase gedA; AltName: Full=Geodin synthesis protein A	pan:PODANSg603	E1.14.13.7	phenol 2-monooxygenase	KOG0048	Transcription factor, Myb superfamily	Molecular Function: O-methyltransferase activity (GO:0008171);	ko00627|ko00623|ko00361	Aminobenzoate degradation|Toluene degradation|Chlorocyclohexane and chlorobenzene degradation
CL1166Contig1	4.574	1.39367e-20	gi|1028902915|gb|OAL05164.1|	NAD(P)-binding protein [Stagonospora sp. SRC1lsM3a]	Q04869.1	RecName: Full=Uncharacterized protein YMR315W	--	--	--	KOG2742	Predicted oxidoreductase	Biological Process: NADPH regeneration (GO:0006740);|Molecular Function: oxidoreductase activity (GO:0016491);	--	--
CL1167Contig1	40.5731	4.63679e-278	gi|1028898016|gb|OAL00271.1|	cytochrome P450 [Stagonospora sp. SRC1lsM3a]	W7L9E5.1	RecName: Full=Cytochrome P450 monooxygenase FUM2; AltName: Full=Fumonisin biosynthesis cluster protein 2	--	--	--	KOG2275	Aminoacylase ACY1 and related metalloexopeptidases	Molecular Function: monooxygenase activity (GO:0004497);|Molecular Function: iron ion binding (GO:0005506);|Molecular Function: oxidoreductase activity, acting on paired donors, with incorporation or reduction of molecular oxygen (GO:0016705);|Molecular Function: heme binding (GO:0020037);	--	--
CL1168Contig2	5.7112	3.90701e-22	gi|628073153|ref|XP_007701230.1|	hypothetical protein COCSADRAFT_335610 [Bipolaris sorokiniana ND90Pr]	O94564.1	RecName: Full=Zinc-type alcohol dehydrogenase-like protein C1773.06c	--	--	--	KOG1198	Zinc-binding oxidoreductase	Molecular Function: alcohol dehydrogenase (NAD) activity (GO:0004022);|Cellular Component: cytosol (GO:0005829);|Biological Process: alcohol metabolic process (GO:0006066);|Biological Process: generation of precursor metabolites and energy (GO:0006091);	--	--
CL1169Contig1	0.156873	0.000213944	gi|9790073|ref|NP_062727.1|	cadherin-17 precursor [Mus musculus]	Q9R100.1	RecName: Full=Cadherin-17; AltName: Full=BILL-cadherin; AltName: Full=Liver-intestine cadherin; Short=LI-cadherin; AltName: Full=P130; Flags: Precursor	mmu:12557	CDH17	cadherin 17, LI cadherin	KOG3594	FOG: Cadherin repeats	Biological Process: germinal center B cell differentiation (GO:0002314);|Biological Process: marginal zone B cell differentiation (GO:0002315);|Molecular Function: integrin binding (GO:0005178);|Molecular Function: proton-dependent oligopeptide secondary active transmembrane transporter activity (GO:0005427);|Molecular Function: calcium ion binding (GO:0005509);|Cellular Component: nucleus (GO:00…	--	--
CL116Contig1	0.143214	2.99517e-31	gi|627821807|ref|XP_007683743.1|	hypothetical protein COCMIDRAFT_22708 [Bipolaris oryzae ATCC 44560]	O74919.1	RecName: Full=RNA-binding protein rnc1; AltName: Full=RNA-binding protein that suppresses calcineurin deletion 1	--	--	--	KOG2190	PolyC-binding proteins alphaCP-1 and related KH domain proteins	Molecular Function: mRNA binding (GO:0003729);|Cellular Component: cytosol (GO:0005829);|Molecular Function: mRNA 3'-UTR AU-rich region binding (GO:0035925);|Biological Process: negative regulation of MAPK cascade (GO:0043409);|Biological Process: 3'-UTR-mediated mRNA stabilization (GO:0070935);	--	--
CL116Contig2	0.415437	0.0251162	gi|627821807|ref|XP_007683743.1|	hypothetical protein COCMIDRAFT_22708 [Bipolaris oryzae ATCC 44560]	O74919.1	RecName: Full=RNA-binding protein rnc1; AltName: Full=RNA-binding protein that suppresses calcineurin deletion 1	--	--	--	KOG2190	PolyC-binding proteins alphaCP-1 and related KH domain proteins	Molecular Function: mRNA binding (GO:0003729);|Cellular Component: cytosol (GO:0005829);|Molecular Function: mRNA 3'-UTR AU-rich region binding (GO:0035925);|Biological Process: negative regulation of MAPK cascade (GO:0043409);|Biological Process: 3'-UTR-mediated mRNA stabilization (GO:0070935);	--	--
CL116Contig3	0.369895	2.73682e-32	gi|1028897585|gb|OAK99840.1|	hypothetical protein IQ06DRAFT_348364 [Stagonospora sp. SRC1lsM3a]	O74919.1	RecName: Full=RNA-binding protein rnc1; AltName: Full=RNA-binding protein that suppresses calcineurin deletion 1	bze:COCCADRAFT_80845	PCBP2_3_4	poly(rC)-binding protein 2	KOG2190	PolyC-binding proteins alphaCP-1 and related KH domain proteins	Molecular Function: mRNA binding (GO:0003729);|Cellular Component: cytosol (GO:0005829);|Molecular Function: mRNA 3'-UTR AU-rich region binding (GO:0035925);|Biological Process: negative regulation of MAPK cascade (GO:0043409);|Biological Process: 3'-UTR-mediated mRNA stabilization (GO:0070935);	--	--
CL116Contig4	0.278595	5.12788e-16	--	--	--	--	--	--	--	--	--	--	--	--
CL1170Contig1	6.03196	3.46335e-73	gi|1027156891|gb|OAG17276.1|	hypothetical protein CC77DRAFT_1011724 [Alternaria alternata]	Q08902.1	RecName: Full=Drug resistance protein YOR378W	--	--	--	KOG0254	Predicted transporter (major facilitator superfamily)	Cellular Component: plasma membrane (GO:0005886);|Molecular Function: ammonium transmembrane transporter activity (GO:0008519);|Biological Process: ammonium transport (GO:0015696);|Cellular Component: integral component of membrane (GO:0016021);	--	--
CL1172Contig1	53.4453	2.27307e-172	gi|909986400|gb|KNG44065.1|	hypothetical protein TW65_09146 [Stemphylium lycopersici]	Q00730.2	RecName: Full=Putative sterigmatocystin biosynthesis monooxygenase stcW	--	--	--	--	--	Molecular Function: monooxygenase activity (GO:0004497);|Molecular Function: N,N-dimethylaniline monooxygenase activity (GO:0004499);|Biological Process: sterigmatocystin biosynthetic process (GO:0045461);|Molecular Function: flavin adenine dinucleotide binding (GO:0050660);|Molecular Function: NADP binding (GO:0050661);	--	--
CL1175Contig1	2.77878	5.50446e-30	gi|1028899673|gb|OAL01926.1|	hypothetical protein IQ06DRAFT_292707 [Stagonospora sp. SRC1lsM3a]	P09437.2	RecName: Full=Cytochrome b2, mitochondrial; AltName: Full=L-lactate dehydrogenase [Cytochrome]; AltName: Full=L-lactate ferricytochrome C oxidoreductase; Short=L-LCR; Flags: Precursor	--	--	--	KOG0538	Glycolate oxidase	Molecular Function: L-lactate dehydrogenase (cytochrome) activity (GO:0004460);|Cellular Component: mitochondrial intermembrane space (GO:0005758);|Molecular Function: heme binding (GO:0020037);|Molecular Function: metal ion binding (GO:0046872);|Cellular Component: respiratory chain (GO:0070469);	--	--
CL1176Contig2	0.113757	3.5924e-06	gi|1029179322|gb|OAL43908.1|	RabGAP/TBC [Pyrenochaeta sp. DS3sAY3a]	Q9Y7J5.1	RecName: Full=TBC domain-containing protein C1778.09	--	--	--	KOG1102	Rab6 GTPase activator GAPCenA and related TBC domain proteins	Molecular Function: GTPase activator activity (GO:0005096);|Cellular Component: intracellular (GO:0005622);|Cellular Component: nucleus (GO:0005634);|Cellular Component: cytosol (GO:0005829);|Biological Process: intracellular protein transport (GO:0006886);|Cellular Component: endomembrane system (GO:0012505);|Biological Process: vesicle-mediated transport (GO:0016192);|Molecular Function: Rab GT…	--	--
CL1177Contig1	0.493256	5.4905e-06	gi|169605355|ref|XP_001796098.1|	hypothetical protein SNOG_05702 [Parastagonospora nodorum SN15]	O06724.1	RecName: Full=Uncharacterized protein YisK	pno:SNOG_05702	COG8	conserved oligomeric Golgi complex subunit 8	KOG1535	Predicted fumarylacetoacetate hydralase	Molecular Function: catalytic activity (GO:0003824);|Biological Process: metabolic process (GO:0008152);|Molecular Function: metal ion binding (GO:0046872);	--	--
CL1179Contig1	0.119597	1.41255e-08	--	--	--	--	--	--	--	--	--	--	--	--
CL1181Contig2	6.2665	2.2249e-167	gi|1028898134|gb|OAL00389.1|	cysteine proteinase [Stagonospora sp. SRC1lsM3a]	Q96UH7.3	RecName: Full=Fructose-bisphosphate aldolase 1; Short=FBP aldolase 1; Short=FBPA 1; AltName: Full=Fructose-1,6-bisphosphate aldolase 1	pte:PTT_12281	UBP16	ubiquitin carboxyl-terminal hydrolase 16	KOG4153	Fructose 1,6-bisphosphate aldolase	Molecular Function: fructose-bisphosphate aldolase activity (GO:0004332);|Cellular Component: mitochondrion (GO:0005739);|Cellular Component: cytosol (GO:0005829);|Biological Process: gluconeogenesis (GO:0006094);|Biological Process: glycolytic process (GO:0006096);|Molecular Function: zinc ion binding (GO:0008270);	--	--
CL1183Contig2	0.224545	1.05423e-05	--	--	--	--	--	--	--	--	--	--	--	--
CL1186Contig1	9.91533	2.22014e-15	gi|1028901572|gb|OAL03823.1|	hypothetical protein IQ06DRAFT_366494 [Stagonospora sp. SRC1lsM3a]	--	--	--	--	--	--	--	--	--	--
CL118Contig1	8.07921	0.000708184	gi|1028896084|gb|OAK98344.1|	hypothetical protein IQ06DRAFT_295682 [Stagonospora sp. SRC1lsM3a]	--	--	--	--	--	--	--	--	--	--
CL1191Contig1	0.282873	0.00980084	gi|31981570|ref|NP_035212.2|	polymeric immunoglobulin receptor precursor [Mus musculus]	O70570.1	RecName: Full=Polymeric immunoglobulin receptor; Short=PIgR; Short=Poly-Ig receptor; Contains: RecName: Full=Secretory component; Flags: Precursor	--	--	--	--	--	Biological Process: detection of chemical stimulus involved in sensory perception of bitter taste (GO:0001580);|Molecular Function: polymeric immunoglobulin receptor activity (GO:0001792);|Biological Process: immunoglobulin transcytosis in epithelial cells mediated by polymeric immunoglobulin receptor (GO:0002415);|Cellular Component: extracellular space (GO:0005615);|Cellular Component: plasma m…	--	--
CL1192Contig1	0.448886	0.00471146	gi|1028901545|gb|OAL03796.1|	hypothetical protein IQ06DRAFT_269901 [Stagonospora sp. SRC1lsM3a]	--	--	--	--	--	--	--	--	--	--
CL1194Contig1	15.781	2.56441e-18	gi|636588513|ref|XP_008025595.1|	hypothetical protein SETTUDRAFT_153833 [Setosphaeria turcica Et28A]	P53912.1	RecName: Full=Uncharacterized protein YNL134C	--	--	--	KOG1198	Zinc-binding oxidoreductase	Molecular Function: aldehyde dehydrogenase (NAD) activity (GO:0004029);|Biological Process: response to furfural (GO:1901426);	--	--
CL1194Contig2	59.7448	3.24964e-46	gi|1028891211|gb|OAK93491.1|	hypothetical protein IQ06DRAFT_95050 [Stagonospora sp. SRC1lsM3a]	P53912.1	RecName: Full=Uncharacterized protein YNL134C	--	--	--	KOG1198	Zinc-binding oxidoreductase	Molecular Function: aldehyde dehydrogenase (NAD) activity (GO:0004029);|Biological Process: response to furfural (GO:1901426);	--	--
CL1195Contig1	0.378186	1.2002e-48	gi|1028898185|gb|OAL00440.1|	hypothetical protein IQ06DRAFT_326175 [Stagonospora sp. SRC1lsM3a]	P38301.1	RecName: Full=GCR1-dependent translation factor 1	--	--	--	KOG2881	Predicted membrane protein	Cellular Component: Golgi membrane (GO:0000139);|Cellular Component: fungal-type vacuole (GO:0000324);|Cellular Component: vacuolar membrane (GO:0005774);|Cellular Component: Golgi apparatus (GO:0005794);|Cellular Component: Golgi medial cisterna (GO:0005797);|Cellular Component: cis-Golgi network (GO:0005801);|Biological Process: cellular calcium ion homeostasis (GO:0006874);|Molecular Function:…	--	--
CL1197Contig1	3.30503	1.41356e-44	gi|909994780|gb|KNG52206.1|	hypothetical protein TW65_00674 [Stemphylium lycopersici]	--	--	--	--	--	--	--	--	--	--
CL1197Contig2	18.8046	0.0275505	--	--	--	--	--	--	--	--	--	--	--	--
CL119Contig2	0.212043	3.11497e-30	gi|169608063|ref|XP_001797451.1|	hypothetical protein SNOG_07098 [Parastagonospora nodorum SN15]	Q0UMB6.1	RecName: Full=ATP-dependent RNA helicase DBP10	pno:SNOG_07098	DDX54, DBP10	ATP-dependent RNA helicase DDX54/DBP10	KOG0337	ATP-dependent RNA helicase	Molecular Function: RNA binding (GO:0003723);|Molecular Function: ATP-dependent RNA helicase activity (GO:0004004);|Molecular Function: ATP binding (GO:0005524);|Cellular Component: nucleolus (GO:0005730);|Cellular Component: cytoplasm (GO:0005737);|Biological Process: rRNA processing (GO:0006364);|Biological Process: RNA secondary structure unwinding (GO:0010501);	--	--
CL11Contig3	0.156042	1.27737e-20	gi|1028893214|gb|OAK95483.1|	phospholipase D/nuclease [Stagonospora sp. SRC1lsM3a]	Q09706.1	RecName: Full=Phospholipase D1; Short=PLD 1; AltName: Full=Choline phosphatase 1; AltName: Full=Phosphatidylcholine-hydrolyzing phospholipase D1	bor:COCMIDRAFT_2283	PLD1_2	phospholipase D1/2	KOG1329	Phospholipase D1	Molecular Function: phospholipase D activity (GO:0004630);|Cellular Component: prospore membrane (GO:0005628);|Cellular Component: cytosol (GO:0005829);|Biological Process: phosphatidic acid biosynthetic process (GO:0006654);|Biological Process: exocytosis (GO:0006887);|Biological Process: lipid catabolic process (GO:0016042);|Biological Process: sporulation resulting in formation of a cellular s…	ko00564|ko04024|ko04144|ko00565|ko04072|ko04014|ko04071	Glycerophospholipid metabolism|cAMP signaling pathway|Endocytosis|Ether lipid metabolism|Phospholipase D signaling pathway|Ras signaling pathway|Sphingolipid signaling pathway
CL1200Contig2	0.496895	1.37526e-15	gi|169612497|ref|XP_001799666.1|	hypothetical protein SNOG_09371 [Parastagonospora nodorum SN15]	P42114.3	RecName: Full=NADH-ubiquinone oxidoreductase 14.8 kDa subunit; AltName: Full=Complex I-14.8KD; Short=CI-14.8KD	pno:SNOG_09371	NDUFA6	NADH dehydrogenase (ubiquinone) 1 alpha subcomplex subunit 6	KOG3426	NADH:ubiquinone oxidoreductase, NDUFA6/B14 subunit	Cellular Component: mitochondrion (GO:0005739);|Cellular Component: mitochondrial inner membrane (GO:0005743);|Biological Process: oxidation-reduction process (GO:0055114);|Cellular Component: respiratory chain (GO:0070469);	ko00190	Oxidative phosphorylation
CL1203Contig1	0.307142	2.71524e-15	gi|627916519|ref|XP_007691700.1|	hypothetical protein COCMIDRAFT_105248 [Bipolaris oryzae ATCC 44560]	--	--	--	--	--	--	--	--	--	--
CL1205Contig1	0.131456	3.67893e-16	gi|1028898004|gb|OAL00259.1|	hypothetical protein IQ06DRAFT_221316 [Stagonospora sp. SRC1lsM3a]	O14329.1	RecName: Full=Probable zinc transporter zrg17	--	--	--	--	--	Cellular Component: Golgi membrane (GO:0000139);|Cellular Component: fungal-type vacuole (GO:0000324);|Molecular Function: zinc ion transmembrane transporter activity (GO:0005385);|Cellular Component: cytosol (GO:0005829);|Biological Process: cellular zinc ion homeostasis (GO:0006882);|Biological Process: response to zinc ion (GO:0010043);|Cellular Component: integral component of membrane (GO:00…	--	--
CL1205Contig2	0.187845	3.04923e-70	gi|1029185090|gb|OAL49658.1|	cation efflux family protein-like protein [Pyrenochaeta sp. DS3sAY3a]	O14329.1	RecName: Full=Probable zinc transporter zrg17	--	--	--	--	--	Cellular Component: Golgi membrane (GO:0000139);|Cellular Component: fungal-type vacuole (GO:0000324);|Molecular Function: zinc ion transmembrane transporter activity (GO:0005385);|Cellular Component: cytosol (GO:0005829);|Biological Process: cellular zinc ion homeostasis (GO:0006882);|Biological Process: response to zinc ion (GO:0010043);|Cellular Component: integral component of membrane (GO:00…	--	--
CL1206Contig1	3.83975	2.42133e-06	gi|189205849|ref|XP_001939259.1|	hypothetical protein PTRG_08927 [Pyrenophora tritici-repentis Pt-1C-BFP]	--	--	--	--	--	KOG4650	Predicted steroid reductase	--	--	--
CL1208Contig2	6.39155	6.31369e-61	gi|636756967|ref|XP_008080657.1|	Cytochrome P450 [Glarea lozoyensis ATCC 20868]	Q00714.2	RecName: Full=Probable sterigmatocystin biosynthesis P450 monooxygenase stcS; AltName: Full=Cytochrome P450 59	--	--	--	KOG0157	Cytochrome P450 CYP4/CYP19/CYP26 subfamilies	Molecular Function: monooxygenase activity (GO:0004497);|Molecular Function: iron ion binding (GO:0005506);|Biological Process: positive regulation of sterigmatocystin biosynthetic process (GO:0010914);|Molecular Function: oxidoreductase activity, acting on paired donors, with incorporation or reduction of molecular oxygen (GO:0016705);|Molecular Function: heme binding (GO:0020037);|Molecular Fun…	--	--
CL1210Contig2	2.25704	5.80404e-30	gi|1029185173|gb|OAL49741.1|	hypothetical protein IQ07DRAFT_588262 [Pyrenochaeta sp. DS3sAY3a]	Q93NG3.1	RecName: Full=2,6-dihydroxypyridine 3-monooxygenase; Short=2,6-DHPH	--	--	--	KOG2614	Kynurenine 3-monooxygenase and related flavoprotein monooxygenases	Molecular Function: 2,6-dihydroxypyridine 3-monooxygenase activity (GO:0018663);|Biological Process: nicotine catabolic process (GO:0019608);|Molecular Function: protein homodimerization activity (GO:0042803);|Molecular Function: flavin adenine dinucleotide binding (GO:0050660);	--	--
CL1211Contig1	277.845	2.56603e-256	gi|169601024|ref|XP_001793934.1|	hypothetical protein SNOG_03366 [Parastagonospora nodorum SN15]	Q9USG8.1	RecName: Full=Meiotically up-regulated gene 190 protein	--	--	--	KOG1012	Ca2+-dependent lipid-binding protein CLB1/vesicle protein vp115/Granuphilin A, contains C2 domain	Molecular Function: phospholipid binding (GO:0005543);|Cellular Component: nucleus (GO:0005634);|Cellular Component: endoplasmic reticulum (GO:0005783);|Cellular Component: endoplasmic reticulum membrane (GO:0005789);|Cellular Component: spindle pole body (GO:0005816);|Cellular Component: cytosol (GO:0005829);|Cellular Component: plasma membrane (GO:0005886);|Biological Process: lipid transport (…	--	--
CL1213Contig1	5.07545	9.62405e-136	gi|1028892843|gb|OAK95113.1|	hypothetical protein IQ06DRAFT_285203 [Stagonospora sp. SRC1lsM3a]	Q12618.1	RecName: Full=Acyl-CoA desaturase; AltName: Full=Delta(9)-desaturase; Short=Delta-9 desaturase; AltName: Full=Fatty acid desaturase; AltName: Full=Stearoyl-CoA desaturase	pno:SNOG_15703	SCD, desC	stearoyl-CoA desaturase (Delta-9 desaturase)	KOG1600	Fatty acid desaturase	Molecular Function: stearoyl-CoA 9-desaturase activity (GO:0004768);|Biological Process: unsaturated fatty acid biosynthetic process (GO:0006636);|Cellular Component: integral component of membrane (GO:0016021);|Molecular Function: heme binding (GO:0020037);|Molecular Function: metal ion binding (GO:0046872);	ko01040|ko01212|ko04152	Biosynthesis of unsaturated fatty acids|Fatty acid metabolism|AMPK signaling pathway
CL1215Contig1	0.278231	1.04244e-17	gi|169614141|ref|XP_001800487.1|	hypothetical protein SNOG_10206 [Parastagonospora nodorum SN15]	P36166.3	RecName: Full=Paxillin-like protein 1	--	--	--	KOG1703	Adaptor protein Enigma and related PDZ-LIM proteins	Cellular Component: incipient cellular bud site (GO:0000131);|Molecular Function: Rho GDP-dissociation inhibitor activity (GO:0005094);|Cellular Component: cytoplasm (GO:0005737);|Cellular Component: cellular bud tip (GO:0005934);|Cellular Component: cellular bud neck (GO:0005935);|Biological Process: maintenance of cell polarity (GO:0030011);|Cellular Component: site of polarized growth (GO:0030…	--	--
CL1215Contig2	2.30689	1.53236e-34	gi|1028903058|gb|OAL05307.1|	Myo-inositol-1-phosphate synthase [Stagonospora sp. SRC1lsM3a]	Q9S7U0.1	RecName: Full=Inositol-3-phosphate synthase; Short=MIP synthase; AltName: Full=Myo-inositol 1-phosphate synthase; Short=IPS; Short=MI-1-P synthase	pno:SNOG_10204	INO1, ISYNA1	myo-inositol-1-phosphate synthase	KOG0693	Myo-inositol-1-phosphate synthase	Molecular Function: inositol-3-phosphate synthase activity (GO:0004512);|Cellular Component: cytoplasm (GO:0005737);|Biological Process: inositol biosynthetic process (GO:0006021);|Biological Process: phospholipid biosynthetic process (GO:0008654);	ko00562|ko00521	Inositol phosphate metabolism|Streptomycin biosynthesis
CL1216Contig1	15.9366	0.000272122	gi|1029179863|gb|OAL44446.1|	hypothetical protein IQ07DRAFT_239828 [Pyrenochaeta sp. DS3sAY3a]	--	--	pno:SNOG_10503	SELENBP1	selenium-binding protein 1	--	--	--	--	--
CL1216Contig2	0.204704	5.39391e-47	gi|1029179864|gb|OAL44447.1|	Bicupin, oxalate decarboxylase/oxidase [Pyrenochaeta sp. DS3sAY3a]	D4AKL6.1	RecName: Full=Probable oxalate decarboxylase ARB_04859; Flags: Precursor	--	--	--	--	--	Cellular Component: extracellular region (GO:0005576);|Biological Process: oxalate metabolic process (GO:0033609);|Molecular Function: nutrient reservoir activity (GO:0045735);|Molecular Function: oxalate decarboxylase activity (GO:0046564);|Molecular Function: metal ion binding (GO:0046872);	--	--
CL1219Contig1	0.262625	0.0254918	gi|1028891677|gb|OAK93951.1|	hypothetical protein IQ06DRAFT_363760 [Stagonospora sp. SRC1lsM3a]	Q9L1I4.1	RecName: Full=Exopolysaccharide phosphotransferase SCO2592; AltName: Full=Stealth protein SCO2592	--	--	--	--	--	Biological Process: polysaccharide biosynthetic process (GO:0000271);|Molecular Function: transferase activity, transferring phosphorus-containing groups (GO:0016772);	--	--
CL1224Contig1	6.24591	3.61513e-62	gi|1028902306|gb|OAL04556.1|	hypothetical protein IQ06DRAFT_313741 [Stagonospora sp. SRC1lsM3a]	Q12163.1	RecName: Full=NAP1-binding protein 2	--	--	--	--	--	Biological Process: inactivation of MAPK activity (GO:0000188);|Biological Process: inactivation of MAPK activity involved in cell wall organization or biogenesis (GO:0000200);|Cellular Component: cytoplasm (GO:0005737);|Biological Process: response to heat (GO:0009408);|Molecular Function: protein binding, bridging (GO:0030674);	--	--
CL122Contig3	0.355212	1.26087e-07	gi|909992179|gb|KNG49640.1|	glycoside hydrolase family 3 protein [Stemphylium lycopersici]	Q05534.3	RecName: Full=Protein pacG; AltName: Full=Nonrepressible acid phosphatase regulator pacG	--	--	--	--	--	Cellular Component: nuclear chromosome (GO:0000228);|Molecular Function: DNA binding (GO:0003677);|Molecular Function: DNA binding transcription factor activity (GO:0003700);|Cellular Component: cytoplasm (GO:0005737);|Biological Process: transcription, DNA-templated (GO:0006351);|Biological Process: positive regulation of transcription from RNA polymerase II promoter (GO:0045944);	--	--
CL1230Contig1	19.1691	5.52265e-60	gi|1029189682|gb|OAL54242.1|	biotin synthase [Pyrenochaeta sp. DS3sAY3a]	P32451.2	RecName: Full=Biotin synthase, mitochondrial; Flags: Precursor	bsc:COCSADRAFT_98746	bioB	biotin synthase	KOG2900	Biotin synthase	Molecular Function: biotin synthase activity (GO:0004076);|Cellular Component: mitochondrion (GO:0005739);|Molecular Function: zinc ion binding (GO:0008270);|Biological Process: biotin biosynthetic process (GO:0009102);|Molecular Function: 2 iron, 2 sulfur cluster binding (GO:0051537);|Molecular Function: 4 iron, 4 sulfur cluster binding (GO:0051539);	ko00780	Biotin metabolism
CL1231Contig1	19.8557	6.35142e-09	gi|1028900664|gb|OAL02916.1|	alpha-amylase [Stagonospora sp. SRC1lsM3a]	P0C1B3.1	RecName: Full=Alpha-amylase A type-1/2; AltName: Full=1,4-alpha-D-glucan glucanohydrolase; AltName: Full=Taka-amylase A; Short=TAA; Flags: Precursor	bsc:COCSADRAFT_221707	E3.2.1.1, amyA, malS	alpha-amylase	KOG0471	Alpha-amylase	Molecular Function: alpha-amylase activity (GO:0004556);|Molecular Function: calcium ion binding (GO:0005509);|Cellular Component: extracellular region (GO:0005576);|Cellular Component: fungal-type cell wall (GO:0009277);|Biological Process: carbohydrate catabolic process (GO:0016052);|Cellular Component: cell wall-bounded periplasmic space (GO:0030287);|Cellular Component: cell septum (GO:003042…	ko00500	Starch and sucrose metabolism
CL1231Contig2	0.0347696	1.41327e-21	gi|1029182998|gb|OAL47571.1|	hypothetical protein IQ07DRAFT_623283 [Pyrenochaeta sp. DS3sAY3a]	P21567.1	RecName: Full=Alpha-amylase; Flags: Precursor	--	--	--	KOG0471	Alpha-amylase	Molecular Function: alpha-amylase activity (GO:0004556);|Molecular Function: calcium ion binding (GO:0005509);|Cellular Component: extracellular region (GO:0005576);|Biological Process: carbohydrate catabolic process (GO:0016052);|Molecular Function: alpha-amylase activity (releasing maltohexaose) (GO:0103025);	--	--
CL1234Contig1	6.09022	3.06178e-05	--	--	--	--	--	--	--	--	--	--	--	--
CL1237Contig1	0.382718	5.68218e-16	gi|627822275|ref|XP_007683977.1|	hypothetical protein COCMIDRAFT_33129 [Bipolaris oryzae ATCC 44560]	D4B3I5.1	RecName: Full=Extracellular serine-rich protein ARB_03024; Flags: Precursor	--	--	--	--	--	Cellular Component: extracellular region (GO:0005576);|Cellular Component: plasma membrane (GO:0005886);|Cellular Component: anchored component of membrane (GO:0031225);	--	--
CL1239Contig1	0.0890919	0.000170217	gi|189197019|ref|XP_001934847.1|	conserved hypothetical protein [Pyrenophora tritici-repentis Pt-1C-BFP]	--	--	--	--	--	--	--	--	--	--
CL1243Contig2	0.222965	8.6967e-07	gi|396500808|ref|XP_003845814.1|	hypothetical protein LEMA_P011220.1 [Leptosphaeria maculans JN3]	Q00737.3	RecName: Full=Chromosome segregation protein sudA; AltName: Full=DA-box protein sudA	pno:SNOG_03248	SMC3, CSPG6	structural maintenance of chromosome 3 (chondroitin sulfate proteoglycan 6)	KOG0964	Structural maintenance of chromosome protein 3 (sister chromatid cohesion complex Cohesin, subunit SMC3)	Biological Process: mitotic cell cycle (GO:0000278);|Molecular Function: ATP binding (GO:0005524);|Cellular Component: nucleus (GO:0005634);|Cellular Component: chromosome (GO:0005694);|Biological Process: chromosome segregation (GO:0007059);|Biological Process: chromosome organization (GO:0051276);|Biological Process: cell division (GO:0051301);	ko04113|ko04111|ko04114|ko04110	Meiosis - yeast|Cell cycle - yeast|Oocyte meiosis|Cell cycle
CL1245Contig1	2.69328	0.00355732	gi|1028903835|gb|OAL06084.1|	hypothetical protein IQ06DRAFT_75434 [Stagonospora sp. SRC1lsM3a]	--	--	--	--	--	--	--	--	--	--
CL1246Contig2	2.46776	0.00303341	gi|1028901775|gb|OAL04026.1|	hypothetical protein IQ06DRAFT_244416 [Stagonospora sp. SRC1lsM3a]	--	--	bze:COCCADRAFT_1020	URB1	nucleolar pre-ribosomal-associated protein 1	--	--	--	--	--
CL124Contig1	4.10234	2.65167e-109	gi|1029179345|gb|OAL43931.1|	hypothetical protein IQ07DRAFT_592729 [Pyrenochaeta sp. DS3sAY3a]	--	--	--	--	--	--	--	--	--	--
CL124Contig2	4.23657	3.27065e-11	gi|1028897171|gb|OAK99427.1|	hypothetical protein IQ06DRAFT_277460 [Stagonospora sp. SRC1lsM3a]	Q10094.1	RecName: Full=Uncharacterized protein C11D3.15	bor:COCMIDRAFT_8295	OPLAH, OXP1, oplAH	5-oxoprolinase (ATP-hydrolysing)	KOG1939	Oxoprolinase	Cellular Component: cytosol (GO:0005829);|Biological Process: glutathione metabolic process (GO:0006749);|Molecular Function: 5-oxoprolinase (ATP-hydrolyzing) activity (GO:0017168);|Biological Process: cellular detoxification (GO:1990748);	ko00480	Glutathione metabolism
CL124Contig3	0.35238	1.64215e-47	gi|1028897164|gb|OAK99420.1|	hypothetical protein IQ06DRAFT_294773 [Stagonospora sp. SRC1lsM3a]	--	--	--	--	--	--	--	--	--	--
CL1254Contig1	0.201212	7.17867e-11	gi|1028896592|gb|OAK98849.1|	hypothetical protein IQ06DRAFT_278481 [Stagonospora sp. SRC1lsM3a]	O74906.1	RecName: Full=Putative box C/D snoRNA protein SPCC613.07	--	--	--	KOG2858	Uncharacterized conserved protein	Cellular Component: nucleus (GO:0005634);|Cellular Component: cytoplasm (GO:0005737);|Biological Process: snoRNA metabolic process (GO:0016074);|Molecular Function: metal ion binding (GO:0046872);	--	--
CL1255Contig1	3.55121	1.39054e-29	gi|169599895|ref|XP_001793370.1|	hypothetical protein SNOG_02773 [Parastagonospora nodorum SN15]	Q7Z9I0.2	RecName: Full=Uncharacterized MFS-type transporter SPBC409.08	--	--	--	KOG0255	Synaptic vesicle transporter SVOP and related transporters (major facilitator superfamily)	Molecular Function: spermine transmembrane transporter activity (GO:0000297);|Cellular Component: plasma membrane (GO:0005886);|Cellular Component: integral component of membrane (GO:0016021);|Biological Process: spermine transmembrane transport (GO:1903710);	--	--
CL1257Contig1	25.4558	3.87807e-127	gi|1028905426|gb|OAL07674.1|	hypothetical protein IQ06DRAFT_264833 [Stagonospora sp. SRC1lsM3a]	P28350.1	RecName: Full=Valine--tRNA ligase, mitochondrial; AltName: Full=Valyl-tRNA synthetase; Short=ValRS; Flags: Precursor	pte:PTT_10549	VARS, valS	valyl-tRNA synthetase	KOG0432	Valyl-tRNA synthetase	Molecular Function: aminoacyl-tRNA editing activity (GO:0002161);|Molecular Function: valine-tRNA ligase activity (GO:0004832);|Molecular Function: ATP binding (GO:0005524);|Cellular Component: mitochondrion (GO:0005739);|Biological Process: valyl-tRNA aminoacylation (GO:0006438);	ko00970	Aminoacyl-tRNA biosynthesis
CL1258Contig1	0.109778	1.14639e-51	gi|1028903309|gb|OAL05558.1|	hypothetical protein IQ06DRAFT_372984 [Stagonospora sp. SRC1lsM3a]	--	--	--	--	--	--	--	--	--	--
CL1258Contig2	0.194107	1.76151e-111	gi|1028903308|gb|OAL05557.1|	hypothetical protein IQ06DRAFT_332022 [Stagonospora sp. SRC1lsM3a]	Q10327.1	RecName: Full=Uncharacterized protein C32A11.02c	--	--	--	--	--	--	--	--
CL125Contig2	6.22426	3.35709e-35	gi|1029187926|gb|OAL52489.1|	hypothetical protein IQ07DRAFT_373879 [Pyrenochaeta sp. DS3sAY3a]	Q02592.3	RecName: Full=Heavy metal tolerance protein; Flags: Precursor	--	--	--	KOG0056	Heavy metal exporter HMT1, ABC superfamily	Cellular Component: fungal-type vacuole (GO:0000324);|Cellular Component: fungal-type vacuole membrane (GO:0000329);|Molecular Function: ATP binding (GO:0005524);|Biological Process: phytochelatin 2 import into vacuole (GO:0036246);|Biological Process: cadmium ion import into vacuole (GO:0036249);|Molecular Function: ATPase activity, coupled to transmembrane movement of substances (GO:0042626);|M…	--	--
CL1260Contig1	2.10228	2.57706e-32	gi|396463603|ref|XP_003836412.1|	hypothetical protein LEMA_P039480.1 [Leptosphaeria maculans JN3]	I1RF63.1	RecName: Full=Aurofusarin biosynthesis cluster protein S; AltName: Full=Gibberella pigment protein 9; Flags: Precursor	--	--	--	--	--	Cellular Component: extracellular space (GO:0005615);	--	--
CL1263Contig1	0.372717	0.0256501	gi|169607297|ref|XP_001797068.1|	hypothetical protein SNOG_06705 [Parastagonospora nodorum SN15]	--	--	--	--	--	--	--	--	--	--
CL1264Contig2	9.90711	5.05975e-12	gi|909987228|gb|KNG44857.1|	universal stress protein [Stemphylium lycopersici]	P47150.1	RecName: Full=37S ribosomal protein S7, mitochondrial; AltName: Full=Mitochondrial small ribosomal subunit protein uS7m; Flags: Precursor	bsc:COCSADRAFT_33159	RP-S7, MRPS7, rpsG	small subunit ribosomal protein S7	KOG3291	Ribosomal protein S7	Biological Process: ribosomal small subunit assembly (GO:0000028);|Molecular Function: mRNA binding (GO:0003729);|Molecular Function: structural constituent of ribosome (GO:0003735);|Cellular Component: mitochondrial small ribosomal subunit (GO:0005763);|Biological Process: translation (GO:0006412);|Molecular Function: rRNA binding (GO:0019843);|Biological Process: mitochondrial translation (GO:0…	ko03010	Ribosome
CL1267Contig2	2.59706	1.37233e-07	gi|1028897736|gb|OAK99991.1|	hypothetical protein IQ06DRAFT_336549 [Stagonospora sp. SRC1lsM3a]	Q92250.2	RecName: Full=Farnesyl pyrophosphate synthase; Short=FPP synthase; Short=FPS; AltName: Full=(2E,6E)-farnesyl diphosphate synthase; AltName: Full=Dimethylallyltranstransferase; AltName: Full=Farnesyl diphosphate synthase; AltName: Full=Geranyltranstransferase	pno:SNOG_15418	FDPS	farnesyl diphosphate synthase	KOG0711	Polyprenyl synthetase	Molecular Function: dimethylallyltranstransferase activity (GO:0004161);|Molecular Function: geranyltranstransferase activity (GO:0004337);|Cellular Component: cytoplasm (GO:0005737);|Biological Process: geranyl diphosphate biosynthetic process (GO:0033384);|Biological Process: farnesyl diphosphate biosynthetic process (GO:0045337);|Molecular Function: metal ion binding (GO:0046872);	ko00900	Terpenoid backbone biosynthesis
CL1269Contig3	37.5549	2.76612e-23	gi|1022815328|ref|XP_016234764.1|	hypothetical protein PV08_07332 [Exophiala spinifera]	Q8C0N1.1	RecName: Full=Kinesin-like protein KIF2B	--	--	--	KOG0244	Kinesin-like protein	Cellular Component: condensed chromosome kinetochore (GO:0000777);|Molecular Function: microtubule motor activity (GO:0003777);|Molecular Function: ATP binding (GO:0005524);|Cellular Component: nucleolus (GO:0005730);|Cellular Component: cytoplasm (GO:0005737);|Cellular Component: microtubule organizing center (GO:0005815);|Cellular Component: kinesin complex (GO:0005871);|Cellular Component: mic…	--	--
CL126Contig3	3.72352	4.71306e-08	gi|1028896089|gb|OAK98349.1|	polyketide synthase-like protein [Stagonospora sp. SRC1lsM3a]	Q3S2U6.1	RecName: Full=Lovastatin diketide synthase mokB; AltName: Full=Monacolin K biosynthesis protein B	--	--	--	KOG1202	Animal-type fatty acid synthase and related proteins	Molecular Function: methyltransferase activity (GO:0008168);|Molecular Function: oxidoreductase activity (GO:0016491);|Molecular Function: transferase activity, transferring acyl groups (GO:0016746);|Molecular Function: phosphopantetheine binding (GO:0031177);	--	--
CL126Contig4	10.2882	0.0335454	gi|1028896089|gb|OAK98349.1|	polyketide synthase-like protein [Stagonospora sp. SRC1lsM3a]	Q3S2U6.1	RecName: Full=Lovastatin diketide synthase mokB; AltName: Full=Monacolin K biosynthesis protein B	--	--	--	KOG1202	Animal-type fatty acid synthase and related proteins	Molecular Function: methyltransferase activity (GO:0008168);|Molecular Function: oxidoreductase activity (GO:0016491);|Molecular Function: transferase activity, transferring acyl groups (GO:0016746);|Molecular Function: phosphopantetheine binding (GO:0031177);	--	--
CL1272Contig2	2.09683	0.0275011	gi|628067657|ref|XP_007698519.1|	hypothetical protein COCSADRAFT_86882 [Bipolaris sorokiniana ND90Pr]	P38788.2	RecName: Full=Ribosome-associated complex subunit SSZ1; AltName: Full=DnaK-related protein SSZ1; AltName: Full=Heat shock protein 70 homolog SSZ1; AltName: Full=Pleiotropic drug resistance protein 13	--	--	--	KOG0101	Molecular chaperones HSP70/HSC70, HSP70 superfamily	Biological Process: cytoplasmic translation (GO:0002181);|Molecular Function: ATP binding (GO:0005524);|Cellular Component: cytoplasm (GO:0005737);|Cellular Component: polysome (GO:0005844);|Biological Process: rRNA processing (GO:0006364);|Biological Process: regulation of translational fidelity (GO:0006450);|Biological Process: translational frameshifting (GO:0006452);|Molecular Function: unfol…	--	--
CL1274Contig1	2.05286	3.13186e-15	gi|949386459|dbj|GAP90547.1|	putative ankyrin repeat protein [Rosellinia necatrix]	O74628.1	RecName: Full=Uncharacterized oxidoreductase C162.03	--	--	--	KOG1205	Predicted dehydrogenase	Cellular Component: cytosol (GO:0005829);|Molecular Function: oxidoreductase activity (GO:0016491);	--	--
CL1275Contig2	0.453797	4.97172e-07	gi|1029183782|gb|OAL48353.1|	hypothetical protein IQ07DRAFT_645822 [Pyrenochaeta sp. DS3sAY3a]	Q06537.2	RecName: Full=Uncharacterized protein YPR153W	--	--	--	--	--	Cellular Component: integral component of membrane (GO:0016021);	--	--
CL1277Contig1	0.225694	3.56708e-17	--	--	--	--	--	--	--	--	--	--	--	--
CL127Contig2	2.04259	3.42552e-12	gi|169598604|ref|XP_001792725.1|	hypothetical protein SNOG_02108 [Parastagonospora nodorum SN15]	P32449.2	RecName: Full=Phospho-2-dehydro-3-deoxyheptonate aldolase, tyrosine-inhibited; AltName: Full=3-deoxy-D-arabino-heptulosonate 7-phosphate synthase; AltName: Full=DAHP synthase; AltName: Full=Phospho-2-keto-3-deoxyheptonate aldolase	pno:SNOG_02108	E2.5.1.54, aroF, aroG, aroH	3-deoxy-7-phosphoheptulonate synthase	--	--	Molecular Function: 3-deoxy-7-phosphoheptulonate synthase activity (GO:0003849);|Biological Process: aromatic amino acid family biosynthetic process (GO:0009073);|Biological Process: chorismate biosynthetic process (GO:0009423);	ko01230|ko02024|ko00400	Biosynthesis of amino acids|Quorum sensing|Phenylalanine, tyrosine and tryptophan biosynthesis
CL1282Contig1	0.378976	1.34251e-23	gi|1028895285|gb|OAK97547.1|	hypothetical protein IQ06DRAFT_34312 [Stagonospora sp. SRC1lsM3a]	P36149.1	RecName: Full=Trafficking protein particle complex subunit BET3; Short=TRAPP subunit BET3; AltName: Full=Transport protein particle 22 kDa subunit	--	--	--	KOG3330	Transport protein particle (TRAPP) complex subunit	Cellular Component: phagophore assembly site (GO:0000407);|Cellular Component: endoplasmic reticulum (GO:0005783);|Biological Process: ER to Golgi vesicle-mediated transport (GO:0006888);|Biological Process: intra-Golgi vesicle-mediated transport (GO:0006891);|Biological Process: macroautophagy (GO:0016236);|Biological Process: protein localization by the Cvt pathway (GO:0032258);|Cellular Compon…	--	--
CL1283Contig1	3.75614	0.000103703	gi|1028891285|gb|OAK93564.1|	general substrate transporter [Stagonospora sp. SRC1lsM3a]	P53048.1	RecName: Full=General alpha-glucoside permease; AltName: Full=Maltose permease MAL11; AltName: Full=Maltose transport protein MAL11	--	--	--	KOG0254	Predicted transporter (major facilitator superfamily)	Biological Process: alpha-glucoside transport (GO:0000017);|Biological Process: maltose metabolic process (GO:0000023);|Molecular Function: alpha-glucoside:proton symporter activity (GO:0005352);|Molecular Function: glucose transmembrane transporter activity (GO:0005355);|Molecular Function: maltose:proton symporter activity (GO:0005364);|Molecular Function: trehalose transmembrane transporter ac…	--	--
CL1287Contig1	0.47834	0.00076993	gi|1028902599|gb|OAL04849.1|	hypothetical protein IQ06DRAFT_101701 [Stagonospora sp. SRC1lsM3a]	P78591.1	RecName: Full=Iron transport multicopper oxidase FET3; Flags: Precursor	bsc:COCSADRAFT_85313	FET3_5	iron transport multicopper oxidase	KOG1263	Multicopper oxidases	Molecular Function: copper ion binding (GO:0005507);|Cellular Component: plasma membrane (GO:0005886);|Biological Process: ion transport (GO:0006811);|Cellular Component: integral component of membrane (GO:0016021);|Molecular Function: oxidoreductase activity (GO:0016491);|Biological Process: iron ion homeostasis (GO:0055072);	--	--
CL1287Contig2	0.249626	1.39186e-18	gi|396488925|ref|XP_003842977.1|	similar to plasma membrane iron permease [Leptosphaeria maculans JN3]	P40088.1	RecName: Full=Plasma membrane iron permease	bze:COCCADRAFT_31840	FTR, FTH1, efeU	high-affinity iron transporter	--	--	Molecular Function: iron ion transmembrane transporter activity (GO:0005381);|Cellular Component: plasma membrane (GO:0005886);|Biological Process: iron assimilation by reduction and transport (GO:0033215);|Cellular Component: high-affinity iron permease complex (GO:0033573);|Biological Process: iron ion transmembrane transport (GO:0034755);|Biological Process: arsenate ion transmembrane transpor…	--	--
CL1290Contig1	3.75008	3.58626e-24	gi|1027146947|gb|OAG07396.1|	hypothetical protein CC84DRAFT_655819 [Paraphaeosphaeria sporulosa]	Q00808.1	RecName: Full=Vegetative incompatibility protein HET-E-1	--	--	--	KOG1269	SAM-dependent methyltransferases	Molecular Function: GTP binding (GO:0005525);	--	--
CL1293Contig1	0.196063	0.00509326	gi|1028903209|gb|OAL05458.1|	subtilisin-like protein [Stagonospora sp. SRC1lsM3a]	Q8NK92.2	RecName: Full=Aorsin; Flags: Precursor	pte:PTT_17627	TPP1, CLN2	tripeptidyl-peptidase I	--	--	Molecular Function: serine-type endopeptidase activity (GO:0004252);|Cellular Component: extracellular region (GO:0005576);|Cellular Component: extracellular space (GO:0005615);|Biological Process: proteolysis (GO:0006508);|Molecular Function: metal ion binding (GO:0046872);	ko04142	Lysosome
CL1294Contig1	0.447927	1.85054e-08	gi|1029181278|gb|OAL45856.1|	cytochrome P450 [Pyrenochaeta sp. DS3sAY3a]	Q2UPB1.1	RecName: Full=Cytochrome P450 monooxygenase aclC; AltName: Full=Aspirochlorine biosynthesis protein C	--	--	--	KOG0157	Cytochrome P450 CYP4/CYP19/CYP26 subfamilies	Molecular Function: monooxygenase activity (GO:0004497);|Molecular Function: iron ion binding (GO:0005506);|Molecular Function: oxidoreductase activity, acting on paired donors, with incorporation or reduction of molecular oxygen (GO:0016705);|Molecular Function: heme binding (GO:0020037);	--	--
CL1294Contig2	3.58466	1.00742e-06	gi|1029181278|gb|OAL45856.1|	cytochrome P450 [Pyrenochaeta sp. DS3sAY3a]	Q0CS60.1	RecName: Full=Bimodular acetylaranotin synthesis protein ataTC; AltName: Full=Acetylaranotin biosynthesis cluster protein TC; Includes: RecName: Full=Thioredoxin reductase ataT; Includes: RecName: Full=Cytochrome P450 monooxygenase ataC; Flags: Precursor	--	--	--	KOG0157	Cytochrome P450 CYP4/CYP19/CYP26 subfamilies	Molecular Function: iron ion binding (GO:0005506);|Molecular Function: oxidoreductase activity, acting on paired donors, with incorporation or reduction of molecular oxygen (GO:0016705);|Molecular Function: heme binding (GO:0020037);	--	--
CL1296Contig1	0.191707	2.95471e-53	gi|1020706203|gb|KZM26269.1|	hypothetical protein ST47_g2557 [Ascochyta rabiei]	--	--	--	--	--	--	--	--	--	--
CL1298Contig1	2.42666	4.93288e-11	gi|1029190224|gb|OAL54784.1|	hypothetical protein IQ07DRAFT_640268 [Pyrenochaeta sp. DS3sAY3a]	B8NM67.1	RecName: Full=Oxidase ustYa; AltName: Full=Ustiloxin B biosynthesis protein Ya	--	--	--	--	--	Cellular Component: integral component of membrane (GO:0016021);|Molecular Function: oxidoreductase activity (GO:0016491);|Biological Process: mycotoxin biosynthetic process (GO:0043386);	--	--
CL129Contig1	0.404208	1.62872e-45	gi|1028894542|gb|OAK96808.1|	hypothetical protein IQ06DRAFT_282292 [Stagonospora sp. SRC1lsM3a]	--	--	--	--	--	--	--	--	--	--
CL12Contig1	0.0884345	3.84247e-19	gi|1028892349|gb|OAK94620.1|	NAF1-domain-containing protein [Stagonospora sp. SRC1lsM3a]	O14360.1	RecName: Full=H/ACA ribonucleoprotein complex non-core subunit NAF1; AltName: Full=Nuclear assembly factor 1	pno:SNOG_15889	NAF1	H/ACA ribonucleoprotein complex non-core subunit NAF1	KOG2236	Uncharacterized conserved protein	Biological Process: box H/ACA snoRNP assembly (GO:0000493);|Biological Process: pseudouridine synthesis (GO:0001522);|Cellular Component: nucleus (GO:0005634);|Cellular Component: nuclear envelope (GO:0005635);|Cellular Component: nucleoplasm (GO:0005654);|Biological Process: rRNA processing (GO:0006364);|Molecular Function: snoRNA binding (GO:0030515);|Cellular Component: intracellular ribonucle…	--	--
CL12Contig3	0.251169	5.24921e-16	gi|330924140|ref|XP_003300534.1|	hypothetical protein PTT_11782 [Pyrenophora teres f. teres 0-1]	Q04545.1	RecName: Full=Probable transcription factor TDA9; AltName: Full=Topoisomerase I damage affected protein 9	--	--	--	KOG1721	FOG: Zn-finger	Cellular Component: nucleus (GO:0005634);|Biological Process: transcription, DNA-templated (GO:0006351);|Biological Process: regulation of transcription, DNA-templated (GO:0006355);|Biological Process: acetate biosynthetic process (GO:0019413);|Molecular Function: sequence-specific DNA binding (GO:0043565);|Molecular Function: metal ion binding (GO:0046872);	--	--
CL12Contig6	0.317074	1.99644e-34	gi|1028894458|gb|OAK96724.1|	alpha/beta-hydrolase [Stagonospora sp. SRC1lsM3a]	A1CWF3.1	RecName: Full=Alkaline protease 1; Short=ALP; AltName: Full=Aspergillopeptidase B; AltName: Full=Aspergillus proteinase B; AltName: Full=Elastase; AltName: Full=Elastinolytic serine proteinase; AltName: Full=Oryzin; Flags: Precursor	--	--	--	KOG1515	Arylacetamide deacetylase	Molecular Function: serine-type endopeptidase activity (GO:0004252);|Cellular Component: extracellular region (GO:0005576);	--	--
CL1300Contig1	0.256102	0.000828791	gi|928529996|ref|XP_014083795.1|	hypothetical protein COCC4DRAFT_185378 [Bipolaris maydis ATCC 48331]	O59950.1	RecName: Full=40S ribosomal protein S4; AltName: Full=S7	bsc:COCSADRAFT_35575	RP-S4e, RPS4	small subunit ribosomal protein S4e	KOG0378	40S ribosomal protein S4	Molecular Function: RNA binding (GO:0003723);|Molecular Function: structural constituent of ribosome (GO:0003735);|Biological Process: translation (GO:0006412);|Molecular Function: rRNA binding (GO:0019843);|Cellular Component: cytosolic small ribosomal subunit (GO:0022627);	ko03010	Ribosome
CL1301Contig2	Inf	0.00473266	gi|628070533|ref|XP_007699920.1|	hypothetical protein COCSADRAFT_142024 [Bipolaris sorokiniana ND90Pr]	Q88FY2.1	RecName: Full=6-hydroxynicotinate 3-monooxygenase; Short=6HNA monooxygenase; AltName: Full=Nicotinate degradation protein C; Flags: Precursor	bsc:COCSADRAFT_142024	E1.14.13.1	salicylate hydroxylase	--	--	Molecular Function: monooxygenase activity (GO:0004497);|Biological Process: aromatic compound catabolic process (GO:0019439);|Molecular Function: 6-hydroxynicotinate 3-monooxygenase activity (GO:0043731);|Biological Process: oxidation-reduction process (GO:0055114);|Molecular Function: FAD binding (GO:0071949);	ko00626|ko00621|ko00624|ko01220	Naphthalene degradation|Dioxin degradation|Polycyclic aromatic hydrocarbon degradation|Degradation of aromatic compounds
CL1302Contig2	2.55825	2.12205e-15	gi|1027156435|gb|OAG16821.1|	MFS general substrate transporter [Alternaria alternata]	P94493.2	RecName: Full=Putative metabolite transport protein YncC	--	--	--	KOG0254	Predicted transporter (major facilitator superfamily)	Molecular Function: sugar:proton symporter activity (GO:0005351);|Cellular Component: plasma membrane (GO:0005886);|Cellular Component: integral component of membrane (GO:0016021);	--	--
CL1303Contig1	0.297469	1.19088e-12	gi|1028895443|gb|OAK97705.1|	hypothetical protein IQ06DRAFT_328011 [Stagonospora sp. SRC1lsM3a]	--	--	--	--	--	--	--	--	--	--
CL1306Contig1	9.08213	6.06951e-06	gi|1028897777|gb|OAL00033.1|	glutamyl-tRNA synthetase [Stagonospora sp. SRC1lsM3a]	O14302.1	RecName: Full=cytokinesis protein 3	--	--	--	KOG4575	TGc (transglutaminase/protease-like) domain-containing protein involved in cytokinesis	Biological Process: mitotic cytokinesis (GO:0000281);|Cellular Component: cell septum (GO:0030428);|Cellular Component: cell division site (GO:0032153);|Cellular Component: cell tip (GO:0051286);|Cellular Component: actomyosin contractile ring, intermediate layer (GO:0120105);	--	--
CL1307Contig1	6.64154	7.00948e-06	gi|1027165589|gb|OAG25956.1|	hypothetical protein CC77DRAFT_16314 [Alternaria alternata]	Q9UUD2.1	RecName: Full=Pre-mRNA-splicing factor 38	--	--	--	KOG2889	Predicted PRP38-like splicing factor	Cellular Component: nucleus (GO:0005634);|Cellular Component: cytosol (GO:0005829);|Biological Process: mRNA cis splicing, via spliceosome (GO:0045292);|Cellular Component: U4/U6 x U5 tri-snRNP complex (GO:0046540);|Cellular Component: precatalytic spliceosome (GO:0071011);	--	--
CL1308Contig1	2.68335	0.022459	gi|1028901651|gb|OAL03902.1|	hypothetical protein IQ06DRAFT_302821 [Stagonospora sp. SRC1lsM3a]	--	--	--	--	--	--	--	--	--	--
CL1308Contig2	4.51281	1.7659e-35	gi|169611192|ref|XP_001799014.1|	hypothetical protein SNOG_08704 [Parastagonospora nodorum SN15]	P0CZ17.1	RecName: Full=L-asparaginase 2-1; AltName: Full=L-asparaginase II; AltName: Full=L-asparagine amidohydrolase II; Short=ASP II; Flags: Precursor	pno:SNOG_08704	OSBPL9_10_11, ORP9_10_11	oxysterol-binding protein-related protein 9/10/11	KOG0503	Asparaginase	Molecular Function: asparaginase activity (GO:0004067);|Cellular Component: extracellular region (GO:0005576);|Biological Process: asparagine catabolic process (GO:0006530);|Biological Process: cellular response to nitrogen starvation (GO:0006995);|Cellular Component: cell wall-bounded periplasmic space (GO:0030287);	--	--
CL130Contig1	0.401379	2.56207e-45	gi|1028899214|gb|OAL01468.1|	hypothetical protein IQ06DRAFT_274571 [Stagonospora sp. SRC1lsM3a]	P32802.2	RecName: Full=Transmembrane 9 superfamily member 1; AltName: Full=70 kDa endomembrane protein; AltName: Full=Endomembrane protein EMP70; Contains: RecName: Full=Protein p24a; AltName: Full=Acidic 24 kDa late endocytic intermediate component; Flags: Precursor	pno:SNOG_02576	TM9SF2_4	transmembrane 9 superfamily member 2/4	KOG1278	Endosomal membrane proteins, EMP70	Cellular Component: fungal-type vacuole membrane (GO:0000329);|Biological Process: invasive growth in response to glucose limitation (GO:0001403);|Cellular Component: endosome (GO:0005768);|Biological Process: ion transport (GO:0006811);|Biological Process: cellular copper ion homeostasis (GO:0006878);|Biological Process: vacuolar transport (GO:0007034);|Biological Process: pseudohyphal growth (G…	--	--
CL1312Contig1	0.379868	5.17345e-29	gi|909993073|gb|KNG50516.1|	mitochondrial carrier [Stemphylium lycopersici]	Q12289.1	RecName: Full=Mitochondrial carnitine carrier	pte:PTT_07934	SLC25A20_29, CACT, CACL, CRC1	solute carrier family 25 (mitochondrial carnitine/acylcarnitine transporter), member 20/29	KOG0758	Mitochondrial carnitine-acylcarnitine carrier protein	Molecular Function: carnitine:acyl carnitine antiporter activity (GO:0005476);|Cellular Component: mitochondrial inner membrane (GO:0005743);|Biological Process: fatty acid metabolic process (GO:0006631);|Biological Process: mitochondrial transport (GO:0006839);|Molecular Function: carnitine transmembrane transporter activity (GO:0015226);|Biological Process: carnitine transport (GO:0015879);|Cel…	--	--
CL1313Contig1	5.64189	3.46582e-05	gi|1028904289|gb|OAL06537.1|	hypothetical protein IQ06DRAFT_330820 [Stagonospora sp. SRC1lsM3a]	Q9Y7T6.3	RecName: Full=Dolichol kinase sec59	--	--	--	KOG2468	Dolichol kinase	Molecular Function: dolichol kinase activity (GO:0004168);|Cellular Component: endoplasmic reticulum (GO:0005783);|Cellular Component: endoplasmic reticulum membrane (GO:0005789);|Biological Process: protein glycosylation (GO:0006486);|Biological Process: protein N-linked glycosylation (GO:0006487);|Cellular Component: integral component of endoplasmic reticulum membrane (GO:0030176);|Biological …	--	--
CL1314Contig1	6.73015	0.0025059	gi|1029178621|gb|OAL43212.1|	hypothetical protein IQ07DRAFT_650286 [Pyrenochaeta sp. DS3sAY3a]	O14130.1	RecName: Full=Uncharacterized transcriptional regulatory protein C3C7.04	--	--	--	--	--	Molecular Function: RNA polymerase II proximal promoter sequence-specific DNA binding (GO:0000978);|Molecular Function: transcription factor activity, RNA polymerase II proximal promoter sequence-specific DNA binding (GO:0000982);|Cellular Component: nucleus (GO:0005634);|Cellular Component: cytoplasm (GO:0005737);|Biological Process: transcription, DNA-templated (GO:0006351);|Biological Process:…	--	--
CL1316Contig2	4.17921	8.25013e-31	gi|330912836|ref|XP_003296086.1|	hypothetical protein PTT_04824 [Pyrenophora teres f. teres 0-1]	O60122.1	RecName: Full=Anthranilate phosphoribosyltransferase	pte:PTT_04824	trpD	anthranilate phosphoribosyltransferase	KOG1438	Anthranilate phosphoribosyltransferase	Biological Process: tryptophan biosynthetic process (GO:0000162);|Molecular Function: anthranilate phosphoribosyltransferase activity (GO:0004048);|Cellular Component: nucleus (GO:0005634);|Cellular Component: cytoplasm (GO:0005737);|Cellular Component: cytosol (GO:0005829);	ko01230|ko00400	Biosynthesis of amino acids|Phenylalanine, tyrosine and tryptophan biosynthesis
CL1320Contig1	99.9515	2.65108e-207	gi|1046782874|gb|OCK90639.1|	hypothetical protein K441DRAFT_642956 [Cenococcum geophilum 1.58]	--	--	--	--	--	--	--	--	--	--
CL1322Contig1	0.129671	1.32601e-10	gi|1028895296|gb|OAK97558.1|	hypothetical protein IQ06DRAFT_34507 [Stagonospora sp. SRC1lsM3a]	A1CAZ7.1	RecName: Full=Adenylyltransferase and sulfurtransferase uba4; AltName: Full=Common component for nitrate reductase and xanthine dehydrogenase protein F; AltName: Full=Ubiquitin-like protein activator 4; Includes: RecName: Full=Molybdopterin-synthase adenylyltransferase; AltName: Full=Adenylyltransferase uba4; AltName: Full=Sulfur carrier protein MOCS2A adenylyltransferase; Includes: RecName: Full…	pno:SNOG_14150	MOCS3, UBA4, moeB	adenylyltransferase and sulfurtransferase	KOG2017	Molybdopterin synthase sulfurylase	Biological Process: tRNA wobble position uridine thiolation (GO:0002143);|Molecular Function: thiosulfate sulfurtransferase activity (GO:0004792);|Molecular Function: ATP binding (GO:0005524);|Cellular Component: cytosol (GO:0005829);|Biological Process: Mo-molybdopterin cofactor biosynthetic process (GO:0006777);|Molecular Function: ubiquitin-like modifier activating enzyme activity (GO:0008641)…	ko04122	Sulfur relay system
CL1322Contig2	0.139277	0.000108657	gi|1029189543|gb|OAL54104.1|	hypothetical protein IQ07DRAFT_332048 [Pyrenochaeta sp. DS3sAY3a]	O59954.2	RecName: Full=Adenylyltransferase and sulfurtransferase uba4; AltName: Full=Common component for nitrate reductase and xanthine dehydrogenase protein F; AltName: Full=Ubiquitin-like protein activator 4; Includes: RecName: Full=Molybdopterin-synthase adenylyltransferase; AltName: Full=Adenylyltransferase uba4; AltName: Full=Sulfur carrier protein MOCS2A adenylyltransferase; Includes: RecName: Full…	pno:SNOG_14150	MOCS3, UBA4, moeB	adenylyltransferase and sulfurtransferase	KOG2017	Molybdopterin synthase sulfurylase	Biological Process: tRNA wobble position uridine thiolation (GO:0002143);|Molecular Function: thiosulfate sulfurtransferase activity (GO:0004792);|Molecular Function: ATP binding (GO:0005524);|Cellular Component: cytoplasm (GO:0005737);|Cellular Component: cytosol (GO:0005829);|Biological Process: Mo-molybdopterin cofactor biosynthetic process (GO:0006777);|Molecular Function: nucleotidyltransfer…	ko04122	Sulfur relay system
CL1326Contig1	3.18803	3.26687e-07	gi|628199939|ref|XP_007710665.1|	hypothetical protein COCCADRAFT_91829 [Bipolaris zeicola 26-R-13]	Q3E6Q1.1	RecName: Full=Pentatricopeptide repeat-containing protein At1g11290, chloroplastic; AltName: Full=Protein CHLORORESPIRATORY REDUCTION 22; Flags: Precursor	--	--	--	KOG4197	FOG: PPR repeat	--	--	--
CL1328Contig1	11.7935	4.19325e-43	gi|636591441|ref|XP_008027059.1|	hypothetical protein SETTUDRAFT_32657 [Setosphaeria turcica Et28A]	A1D2R3.1	RecName: Full=Probable quinate permease; AltName: Full=Quinate transporter	--	--	--	--	--	Cellular Component: plasma membrane (GO:0005886);|Cellular Component: integral component of membrane (GO:0016021);|Biological Process: quinate metabolic process (GO:0019630);|Molecular Function: transmembrane transporter activity (GO:0022857);	--	--
CL1329Contig1	2.58338	1.31664e-10	gi|1028897755|gb|OAL00011.1|	hypothetical protein IQ06DRAFT_294376 [Stagonospora sp. SRC1lsM3a]	Q9US55.1	RecName: Full=Glucosidase 2 subunit alpha; AltName: Full=Alpha-glucosidase II subunit alpha; AltName: Full=Glucosidase II gls2; AltName: Full=Glucosidase II subunit alpha; Flags: Precursor	bor:COCMIDRAFT_91942	GANAB	alpha 1,3-glucosidase	KOG1066	Glucosidase II catalytic (alpha) subunit and related enzymes, glycosyl hydrolase family 31	Cellular Component: endoplasmic reticulum (GO:0005783);|Biological Process: carbohydrate metabolic process (GO:0005975);|Biological Process: protein N-linked glycosylation (GO:0006487);|Biological Process: N-glycan processing (GO:0006491);|Cellular Component: glucosidase II complex (GO:0017177);|Molecular Function: carbohydrate binding (GO:0030246);|Molecular Function: glucan 1,3-alpha-glucosidas…	ko00510|ko04141	N-Glycan biosynthesis|Protein processing in endoplasmic reticulum
CL132Contig1	0.464873	0.000245187	gi|1028903677|gb|OAL05926.1|	hypothetical protein IQ06DRAFT_300989 [Stagonospora sp. SRC1lsM3a]	Q4WEP7.1	RecName: Full=Endochitinase A1; AltName: Full=Chitinase A1; Flags: Precursor	--	--	--	KOG4701	Chitinase	Biological Process: polysaccharide catabolic process (GO:0000272);|Biological Process: autolysis (GO:0001896);|Molecular Function: chitinase activity (GO:0004568);|Cellular Component: extracellular region (GO:0005576);|Cellular Component: cell wall (GO:0005618);|Cellular Component: plasma membrane (GO:0005886);|Biological Process: chitin catabolic process (GO:0006032);|Molecular Function: chitin …	--	--
CL1332Contig1	0.494188	2.08742e-09	gi|1028898742|gb|OAL00996.1|	hypothetical protein IQ06DRAFT_368983 [Stagonospora sp. SRC1lsM3a]	--	--	--	--	--	--	--	--	--	--
CL1335Contig1	0.258234	0.0126469	gi|1028903540|gb|OAL05789.1|	hypothetical protein IQ06DRAFT_240139 [Stagonospora sp. SRC1lsM3a]	O13900.1	RecName: Full=Pre-mRNA-splicing factor sap114; AltName: Full=Spliceosome-associated protein 145	bze:COCCADRAFT_99281	SF3A1, SAP114	splicing factor 3A subunit 1	KOG0007	Splicing factor 3a, subunit 1	Biological Process: regulation of alternative mRNA splicing, via spliceosome (GO:0000381);|Biological Process: mRNA 3'-splice site recognition (GO:0000389);|Molecular Function: RNA binding (GO:0003723);|Cellular Component: nucleus (GO:0005634);|Cellular Component: spliceosomal complex (GO:0005681);|Cellular Component: U2 snRNP (GO:0005686);|Biological Process: mRNA cis splicing, via spliceosome (…	ko03040	Spliceosome
CL133Contig1	0	0.0109205	gi|1029178627|gb|OAL43218.1|	26S proteasome subunit P45 [Pyrenochaeta sp. DS3sAY3a]	P62197.1	RecName: Full=26S proteasome regulatory subunit 8; AltName: Full=26S proteasome AAA-ATPase subunit RPT6; AltName: Full=Proteasome 26S subunit ATPase 5; AltName: Full=Proteasome subunit p45; AltName: Full=Tat-binding protein homolog 10; Short=TBP10; AltName: Full=p45/SUG	pte:PTT_14578	PSMC5, RPT6	26S proteasome regulatory subunit T6	KOG0728	26S proteasome regulatory complex, ATPase RPT6	Cellular Component: proteasome complex (GO:0000502);|Molecular Function: ATP binding (GO:0005524);|Cellular Component: nucleus (GO:0005634);|Cellular Component: cytoplasm (GO:0005737);|Molecular Function: transcription factor binding (GO:0008134);|Cellular Component: proteasome regulatory particle, base subcomplex (GO:0008540);|Molecular Function: TBP-class protein binding (GO:0017025);|Cellular …	ko03050	Proteasome
CL1341Contig1	0.387661	8.66882e-18	gi|1028900016|gb|OAL02269.1|	hypothetical protein IQ06DRAFT_133211 [Stagonospora sp. SRC1lsM3a]	--	--	pno:SNOG_05679	OPY2	protein OPY2	--	--	--	ko04011	MAPK signaling pathway - yeast
CL1344Contig1	0.256277	8.31685e-40	gi|189208794|ref|XP_001940730.1|	multidrug transporter [Pyrenophora tritici-repentis Pt-1C-BFP]	Q07824.1	RecName: Full=Polyamine transporter 1	--	--	--	KOG0255	Synaptic vesicle transporter SVOP and related transporters (major facilitator superfamily)	Biological Process: spermine transport (GO:0000296);|Molecular Function: spermine transmembrane transporter activity (GO:0000297);|Cellular Component: fungal-type vacuole membrane (GO:0000329);|Cellular Component: plasma membrane (GO:0005886);|Molecular Function: antiporter activity (GO:0015297);|Molecular Function: spermidine transmembrane transporter activity (GO:0015606);|Biological Process: p…	--	--
CL1348Contig1	0.475409	3.21172e-08	gi|1020705349|gb|KZM25479.1|	ATP binding [Ascochyta rabiei]	Q07844.1	RecName: Full=Ribosome biogenesis ATPase RIX7	pno:SNOG_08783	RIX7, NVL	ribosome biogenesis ATPase	KOG0733	Nuclear AAA ATPase (VCP subfamily)	Biological Process: ribosomal large subunit export from nucleus (GO:0000055);|Molecular Function: ATP binding (GO:0005524);|Cellular Component: nucleus (GO:0005634);|Cellular Component: nucleolus (GO:0005730);|Molecular Function: ATPase activity (GO:0016887);|Cellular Component: preribosome, large subunit precursor (GO:0030687);|Biological Process: ribosomal large subunit biogenesis (GO:0042273);	ko03008	Ribosome biogenesis in eukaryotes
CL1350Contig1	2.17695	0.00356625	gi|1028905387|gb|OAL07635.1|	hypothetical protein IQ06DRAFT_208939 [Stagonospora sp. SRC1lsM3a]	Q5ZLD7.1	RecName: Full=Vacuolar protein sorting-associated protein 53 homolog	pno:SNOG_04718	VPS53	vacuolar protein sorting-associated protein 53	KOG2180	Late Golgi protein sorting complex, subunit Vps53	Cellular Component: GARP complex (GO:0000938);|Cellular Component: trans-Golgi network (GO:0005802);|Cellular Component: cytosol (GO:0005829);|Biological Process: lysosomal transport (GO:0007041);|Cellular Component: endosome membrane (GO:0010008);|Biological Process: protein transport (GO:0015031);|Biological Process: endocytic recycling (GO:0032456);|Biological Process: retrograde transport, en…	--	--
CL1351Contig1	31.3438	8.97287e-188	gi|169620914|ref|XP_001803868.1|	hypothetical protein SNOG_13662 [Parastagonospora nodorum SN15]	--	--	--	--	--	--	--	--	--	--
CL1355Contig1	0.140297	4.99084e-09	gi|1028896421|gb|OAK98678.1|	RNB-domain-containing protein [Stagonospora sp. SRC1lsM3a]	P37202.1	RecName: Full=Exosome complex exonuclease dis3; AltName: Full=Chromosome disjunction protein 3; AltName: Full=Mitotic control protein dis3; AltName: Full=Ribosomal RNA-processing protein 44	pte:PTT_17530	DIS3, RRP44	exosome complex exonuclease DIS3/RRP44	KOG2102	Exosomal 3'-5' exoribonuclease complex, subunit Rrp44/Dis3	Molecular Function: 3'-5'-exoribonuclease activity (GO:0000175);|Cellular Component: nuclear exosome (RNase complex) (GO:0000176);|Cellular Component: cytoplasmic exosome (RNase complex) (GO:0000177);|Cellular Component: exosome (RNase complex) (GO:0000178);|Biological Process: exonucleolytic trimming to generate mature 5'-end of 5.8S rRNA from tricistronic rRNA transcript (SSU-rRNA, 5.8S rRNA, L…	ko03018	RNA degradation
CL1357Contig1	0.0967168	4.06472e-269	gi|909987824|gb|KNG45411.1|	hypothetical protein TW65_07841 [Stemphylium lycopersici]	P0CS93.1	RecName: Full=Galactose oxidase; Short=GAO; Short=GO; Short=GOase; Flags: Precursor	pte:PTT_12249	GAOA	galactose oxidase	KOG0254	Predicted transporter (major facilitator superfamily)	--	ko00052	Galactose metabolism
CL1361Contig1	0.498786	2.32685e-22	gi|1029182825|gb|OAL47398.1|	apses transcription factor-like protein [Pyrenochaeta sp. DS3sAY3a]	P01129.1	RecName: Full=Start control protein cdc10	--	--	--	--	--	Biological Process: regulation of transcription involved in G1/S transition of mitotic cell cycle (GO:0000083);|Cellular Component: nuclear chromatin (GO:0000790);|Molecular Function: RNA polymerase II proximal promoter sequence-specific DNA binding (GO:0000978);|Molecular Function: transcriptional activator activity, RNA polymerase II proximal promoter sequence-specific DNA binding (GO:0001077);…	--	--
CL1368Contig1	0.352431	0.00288068	--	--	--	--	--	--	--	--	--	--	--	--
CL1368Contig2	0.341316	1.15066e-53	gi|1029190989|gb|OAL55548.1|	hypothetical protein IQ07DRAFT_607868 [Pyrenochaeta sp. DS3sAY3a]	--	--	--	--	--	--	--	--	--	--
CL136Contig1	0.413737	2.17182e-31	gi|1028901272|gb|OAL03523.1|	nucleoporin-domain-containing protein [Stagonospora sp. SRC1lsM3a]	G0S7B6.1	RecName: Full=Nucleoporin NUP170; AltName: Full=Nuclear pore protein NUP170	pno:SNOG_12568	NUP155, NUP170, NUP157	nuclear pore complex protein Nup155	KOG1900	Nuclear pore complex, Nup155 component (D Nup154, sc Nup157/Nup170)	Cellular Component: nuclear pore (GO:0005643);|Biological Process: nucleocytoplasmic transport (GO:0006913);|Biological Process: protein transport (GO:0015031);|Molecular Function: structural constituent of nuclear pore (GO:0017056);|Cellular Component: nuclear membrane (GO:0031965);|Biological Process: mRNA transport (GO:0051028);	ko03013	RNA transport
CL1373Contig1	9.86667	0.000974408	gi|1029189440|gb|OAL54001.1|	WD40 repeat-like protein [Pyrenochaeta sp. DS3sAY3a]	P78972.1	RecName: Full=WD repeat-containing protein slp1	pno:SNOG_11422	CDC20	cell division cycle 20, cofactor of APC complex	KOG0305	Anaphase promoting complex, Cdc20, Cdh1, and Ama1 subunits	Biological Process: mitotic sister chromatid segregation (GO:0000070);|Cellular Component: nucleus (GO:0005634);|Molecular Function: anaphase-promoting complex binding (GO:0010997);|Biological Process: anaphase-promoting complex-dependent catabolic process (GO:0031145);|Cellular Component: cell division site (GO:0032153);|Cellular Component: mitotic checkpoint complex (GO:0033597);|Biological Pro…	ko04114|ko04110|ko04120|ko04111|ko04113	Oocyte meiosis|Cell cycle|Ubiquitin mediated proteolysis|Cell cycle - yeast|Meiosis - yeast
CL1374Contig1	19.445	0.000300016	gi|1028904113|gb|OAL06362.1|	nonribosomal peptide synthetase 6 [Stagonospora sp. SRC1lsM3a]	Q4WF53.1	RecName: Full=Nonribosomal peptide synthetase 4; AltName: Full=Siderophore peptide synthase D	--	--	--	KOG1178	Non-ribosomal peptide synthetase/alpha-aminoadipate reductase and related enzymes	Biological Process: ergosterol biosynthetic process (GO:0006696);|Biological Process: pathogenesis (GO:0009405);|Biological Process: cellular response to iron ion starvation (GO:0010106);|Molecular Function: ligase activity (GO:0016874);|Biological Process: nonribosomal peptide biosynthetic process (GO:0019184);|Biological Process: secondary metabolic process (GO:0019748);|Molecular Function: pho…	--	--
CL1376Contig1	2.15938	6.38462e-27	gi|1028899915|gb|OAL02168.1|	actin-like ATPase domain-containing protein [Stagonospora sp. SRC1lsM3a]	Q9QZB7.2	RecName: Full=Actin-related protein 10; AltName: Full=Actin-related protein 11	--	--	--	KOG0676	Actin and related proteins	Cellular Component: cytoplasm (GO:0005737);|Cellular Component: dynactin complex (GO:0005869);|Biological Process: microtubule-based movement (GO:0007018);	--	--
CL1377Contig1	0.481016	0.000224005	gi|1028895567|gb|OAK97829.1|	UDP-glucose 4-epimerase [Stagonospora sp. SRC1lsM3a]	Q553X7.1	RecName: Full=UDP-glucose 4-epimerase; AltName: Full=Galactowaldenase; AltName: Full=UDP-N-acetylglucosamine 4-epimerase; Short=UDP-GlcNAc 4-epimerase; AltName: Full=UDP-galactosamine 4-epimerase; Short=UDP-GalNAc 4-epimerase; AltName: Full=UDP-galactose 4-epimerase	pno:SNOG_14228	galE, GALE	UDP-glucose 4-epimerase	KOG1371	UDP-glucose 4-epimerase/UDP-sulfoquinovose synthase	Molecular Function: UDP-N-acetylglucosamine 4-epimerase activity (GO:0003974);|Molecular Function: UDP-glucose 4-epimerase activity (GO:0003978);|Biological Process: galactose metabolic process (GO:0006012);	ko00520|ko00052	Amino sugar and nucleotide sugar metabolism|Galactose metabolism
CL1378Contig1	0.401938	5.16679e-14	gi|1027164554|gb|OAG24922.1|	TRP-domain-containing protein [Alternaria alternata]	O74520.2	RecName: Full=Uncharacterized membrane protein C663.14c; Flags: Precursor	--	--	--	--	--	Cellular Component: plasma membrane (GO:0005886);|Biological Process: fungal-type cell wall biogenesis (GO:0009272);|Cellular Component: integral component of membrane (GO:0016021);|Molecular Function: transmembrane transporter activity (GO:0022857);|Cellular Component: cell division site (GO:0032153);|Biological Process: transmembrane transport (GO:0055085);	--	--
CL1379Contig1	0.238654	8.54039e-23	gi|1027157128|gb|OAG17512.1|	hypothetical protein CC77DRAFT_260365 [Alternaria alternata]	--	--	--	--	--	--	--	--	--	--
CL137Contig3	2.33316	0.0375603	gi|169613082|ref|XP_001799958.1|	hypothetical protein SNOG_09671 [Parastagonospora nodorum SN15]	--	--	--	--	--	--	--	--	--	--
CL1381Contig2	0.160907	8.58705e-15	gi|1028897562|gb|OAK99817.1|	transcription factor Bmr1 [Stagonospora sp. SRC1lsM3a]	--	--	--	--	--	--	--	--	--	--
CL1382Contig1	3.37321	2.03899e-17	gi|1028896174|gb|OAK98434.1|	NAD(P)-binding protein [Stagonospora sp. SRC1lsM3a]	Q96VP3.1	RecName: Full=Cytochrome c	--	--	--	KOG3453	Cytochrome c	--	--	--
CL1383Contig1	0.326957	0.000380399	gi|1028893892|gb|OAK96159.1|	hypothetical protein IQ06DRAFT_230614 [Stagonospora sp. SRC1lsM3a]	P38705.1	RecName: Full=Serine--tRNA ligase, mitochondrial; AltName: Full=Digs into agar protein 4; AltName: Full=Seryl-tRNA synthetase; Short=SerRS; AltName: Full=Seryl-tRNA(Ser/Sec) synthetase	--	--	--	KOG2509	Seryl-tRNA synthetase	Molecular Function: serine-tRNA ligase activity (GO:0004828);|Molecular Function: ATP binding (GO:0005524);|Cellular Component: mitochondrion (GO:0005739);|Cellular Component: mitochondrial matrix (GO:0005759);|Biological Process: mitochondrial seryl-tRNA aminoacylation (GO:0070158);|Biological Process: selenocysteinyl-tRNA(Sec) biosynthetic process (GO:0097056);	--	--
CL1384Contig1	4.29933	2.15478e-83	gi|169614267|ref|XP_001800550.1|	hypothetical protein SNOG_10271 [Parastagonospora nodorum SN15]	Q5BAH2.1	RecName: Full=Cullin-associated NEDD8-dissociated protein 1, C-terminal part; AltName: Full=Cullin-associated and neddylation-dissociated protein 1, C-terminal part	pno:SNOG_10271	CAND1	cullin-associated NEDD8-dissociated protein 1	KOG1824	TATA-binding protein-interacting protein	Biological Process: sporocarp development involved in sexual reproduction (GO:0000909);|Cellular Component: nucleus (GO:0005634);|Biological Process: SCF complex assembly (GO:0010265);|Biological Process: protein ubiquitination (GO:0016567);|Biological Process: orcinol metabolic process (GO:0018940);|Biological Process: sexual sporulation resulting in formation of a cellular spore (GO:0043935);|B…	--	--
CL1388Contig1	0.185153	8.67438e-24	gi|770395013|gb|KJK80989.1|	hypothetical protein H634G_03522 [Metarhizium anisopliae BRIP 53293]	P56839.3	RecName: Full=Phosphoenolpyruvate phosphomutase; Short=PEP mutase; Short=PEP phosphomutase; Short=Phosphoenolpyruvate mutase	--	--	--	--	--	Biological Process: organic phosphonate biosynthetic process (GO:0032923);|Molecular Function: metal ion binding (GO:0046872);|Molecular Function: phosphoenolpyruvate mutase activity (GO:0050188);	--	--
CL1388Contig2	0.21379	8.96848e-87	gi|953402020|ref|XP_014545016.1|	Aspartate/other aminotransferase, partial [Metarhizium brunneum ARSEF 3297]	O42652.1	RecName: Full=Aspartate aminotransferase, cytoplasmic; AltName: Full=Transaminase A	fgr:FGSG_03981	GOT1	aspartate aminotransferase, cytoplasmic	KOG1412	Aspartate aminotransferase/Glutamic oxaloacetic transaminase AAT2/GOT1	Molecular Function: L-aspartate:2-oxoglutarate aminotransferase activity (GO:0004069);|Cellular Component: nucleus (GO:0005634);|Cellular Component: cytoplasm (GO:0005737);|Cellular Component: cytosol (GO:0005829);|Biological Process: 2-oxoglutarate metabolic process (GO:0006103);|Biological Process: aspartate metabolic process (GO:0006531);|Biological Process: aspartate biosynthetic process (GO:…	ko00710|ko00400|ko00950|ko00350|ko01200|ko00330|ko01210|ko01230|ko00250|ko00220|ko00960|ko00270|ko00360	Carbon fixation in photosynthetic organisms|Phenylalanine, tyrosine and tryptophan biosynthesis|Isoquinoline alkaloid biosynthesis|Tyrosine metabolism|Carbon metabolism|Arginine and proline metabolism|2-Oxocarboxylic acid metabolism|Biosynthesis of amino acids|Alanine, aspartate and glutamate metabolism|Arginine biosynthesis|Tropane, piperidine and pyridine alkaloid biosynthesis|Cysteine and meth…
CL138Contig1	0.127713	0.000470826	gi|1028896128|gb|OAK98388.1|	hypothetical protein IQ06DRAFT_31833 [Stagonospora sp. SRC1lsM3a]	B0YDH7.1	RecName: Full=C2H2 finger domain transcription factor mtfA	--	--	--	KOG1721	FOG: Zn-finger	Molecular Function: nucleic acid binding (GO:0003676);|Cellular Component: nucleus (GO:0005634);|Biological Process: transcription, DNA-templated (GO:0006351);|Biological Process: regulation of transcription, DNA-templated (GO:0006355);|Biological Process: pathogenesis (GO:0009405);|Molecular Function: metal ion binding (GO:0046872);	--	--
CL138Contig2	3.43201	1.47181e-16	gi|1028896128|gb|OAK98388.1|	hypothetical protein IQ06DRAFT_31833 [Stagonospora sp. SRC1lsM3a]	B0YDH7.1	RecName: Full=C2H2 finger domain transcription factor mtfA	--	--	--	KOG1721	FOG: Zn-finger	Molecular Function: nucleic acid binding (GO:0003676);|Cellular Component: nucleus (GO:0005634);|Biological Process: transcription, DNA-templated (GO:0006351);|Biological Process: regulation of transcription, DNA-templated (GO:0006355);|Biological Process: pathogenesis (GO:0009405);|Molecular Function: metal ion binding (GO:0046872);	--	--
CL1391Contig1	0.257718	7.48259e-61	gi|212534482|ref|XP_002147397.1|	O-methyltransferase, putative [Talaromyces marneffei ATCC 18224]	D7PI16.1	RecName: Full=O-methyltransferase gsfB; AltName: Full=Griseofulvin synthesis protein B	--	--	--	KOG1208	Dehydrogenases with different specificities (related to short-chain alcohol dehydrogenases)	Molecular Function: O-methyltransferase activity (GO:0008171);|Biological Process: terpenoid biosynthetic process (GO:0016114);	--	--
CL1393Contig1	2.38698	8.85603e-19	gi|1028901896|gb|OAL04147.1|	UDP-glucose 4-epimerase [Stagonospora sp. SRC1lsM3a]	P40801.1	RecName: Full=Bifunctional protein GAL10; Includes: RecName: Full=UDP-glucose 4-epimerase; AltName: Full=Galactowaldenase; Includes: RecName: Full=Aldose 1-epimerase; AltName: Full=Galactose mutarotase	pno:SNOG_14043	galE, GALE	UDP-glucose 4-epimerase	KOG1371	UDP-glucose 4-epimerase/UDP-sulfoquinovose synthase	Molecular Function: UDP-glucose 4-epimerase activity (GO:0003978);|Molecular Function: aldose 1-epimerase activity (GO:0004034);|Biological Process: galactose metabolic process (GO:0006012);|Molecular Function: carbohydrate binding (GO:0030246);	ko00520|ko00052	Amino sugar and nucleotide sugar metabolism|Galactose metabolism
CL1395Contig1	6.04589	2.29589e-161	gi|1029179151|gb|OAL43738.1|	transaldolase [Pyrenochaeta sp. DS3sAY3a]	J9MJK9.1	RecName: Full=Transaldolase; Short=FoTal	npa:UCRNP2_3761	E2.2.1.2, talA, talB	transaldolase	KOG2772	Transaldolase	Molecular Function: sedoheptulose-7-phosphate:D-glyceraldehyde-3-phosphate glyceronetransferase activity (GO:0004801);|Cellular Component: cytoplasm (GO:0005737);|Biological Process: carbohydrate metabolic process (GO:0005975);|Biological Process: pentose-phosphate shunt (GO:0006098);	ko01200|ko00030|ko01230	Carbon metabolism|Pentose phosphate pathway|Biosynthesis of amino acids
CL1395Contig2	0.391056	0.00597771	gi|1027158701|gb|OAG19081.1|	NAD-dependent 15-hydroxyprostaglandin dehydrogenase [Alternaria alternata]	P15428.1	RecName: Full=15-hydroxyprostaglandin dehydrogenase [NAD(+)]; Short=15-PGDH; AltName: Full=Prostaglandin dehydrogenase 1; AltName: Full=Short chain dehydrogenase/reductase family 36C member 1	--	--	--	KOG4169	15-hydroxyprostaglandin dehydrogenase and related dehydrogenases	--	--	--
CL13Contig2	0.116921	9.5428e-53	gi|1028894976|gb|OAK97240.1|	hypothetical protein IQ06DRAFT_255459 [Stagonospora sp. SRC1lsM3a]	--	--	--	--	--	--	--	--	--	--
CL13Contig3	0.118042	2.01346e-113	gi|701669621|gb|AIW00660.1|	major facilitator superfamily (MFS) transporter [Shiraia sp. slf14]	B6HJU0.1	RecName: Full=Efflux pump roqT; AltName: Full=Roquefortine/meleagrin synthesis protein T	--	--	--	KOG0254	Predicted transporter (major facilitator superfamily)	Molecular Function: transporter activity (GO:0005215);|Cellular Component: integral component of membrane (GO:0016021);|Biological Process: transmembrane transport (GO:0055085);	--	--
CL13Contig4	0.359145	3.88155e-30	gi|1028903944|gb|OAL06193.1|	alpha/beta-hydrolase [Stagonospora sp. SRC1lsM3a]	P0A573.1	RecName: Full=Uncharacterized protein Mb2734	--	--	--	--	--	Molecular Function: hydrolase activity (GO:0016787);	--	--
CL13Contig5	Inf	1.63124e-63	gi|1028894249|gb|OAK96516.1|	kinesin-domain-containing protein [Stagonospora sp. SRC1lsM3a]	Q86Z98.1	RecName: Full=Kinesin heavy chain	pno:SNOG_06549	KIF5	kinesin family member 5	KOG0240	Kinesin (SMY1 subfamily)	Molecular Function: microtubule motor activity (GO:0003777);|Molecular Function: ATP binding (GO:0005524);|Cellular Component: cytoplasm (GO:0005737);|Cellular Component: microtubule (GO:0005874);|Biological Process: microtubule-based movement (GO:0007018);|Molecular Function: microtubule binding (GO:0008017);	ko04144	Endocytosis
CL13Contig6	0.290761	2.57623e-14	gi|1027155567|gb|OAG15956.1|	hypothetical protein CC77DRAFT_1065526 [Alternaria alternata]	--	--	--	--	--	--	--	--	--	--
CL1402Contig1	4.28658	0.00180407	gi|169601882|ref|XP_001794363.1|	hypothetical protein SNOG_03818 [Parastagonospora nodorum SN15]	--	--	--	--	--	--	--	--	--	--
CL1405Contig1	3.96772	2.76028e-17	gi|1028894661|gb|OAK96927.1|	PLP-dependent transferase [Stagonospora sp. SRC1lsM3a]	P52893.1	RecName: Full=Probable alanine aminotransferase, mitochondrial; AltName: Full=Glutamate pyruvate transaminase; Short=GPT; AltName: Full=Glutamic--alanine transaminase; AltName: Full=Glutamic--pyruvic transaminase; Flags: Precursor	pno:SNOG_12441	GPT, ALT	alanine transaminase	KOG0258	Alanine aminotransferase	Biological Process: chronological cell aging (GO:0001300);|Molecular Function: L-alanine:2-oxoglutarate aminotransferase activity (GO:0004021);|Cellular Component: mitochondrion (GO:0005739);|Cellular Component: mitochondrial matrix (GO:0005759);|Biological Process: alanine biosynthetic process (GO:0006523);|Biological Process: alanine catabolic process (GO:0006524);|Molecular Function: pyridoxal…	ko00710|ko01200|ko01210|ko01230|ko00250|ko00220	Carbon fixation in photosynthetic organisms|Carbon metabolism|2-Oxocarboxylic acid metabolism|Biosynthesis of amino acids|Alanine, aspartate and glutamate metabolism|Arginine biosynthesis
CL1409Contig2	3.01169	0.000168451	gi|909995032|gb|KNG52457.1|	ataxia telangiectasia mutated [Stemphylium lycopersici]	Q2U639.1	RecName: Full=Serine/threonine-protein kinase tel1; AltName: Full=ATM homolog; AltName: Full=DNA-damage checkpoint kinase tel1; AltName: Full=Telomere length regulation protein 1	pte:PTT_08591	ATM, TEL1	ataxia telangiectasia mutated family protein	KOG0892	Protein kinase ATM/Tel1, involved in telomere length regulation and DNA repair	Cellular Component: chromosome, telomeric region (GO:0000781);|Molecular Function: protein serine/threonine kinase activity (GO:0004674);|Molecular Function: ATP binding (GO:0005524);|Cellular Component: nucleus (GO:0005634);|Biological Process: cellular response to DNA damage stimulus (GO:0006974);|Biological Process: covalent chromatin modification (GO:0016569);	ko04214|ko04210|ko04110|ko04115|ko04068|ko04064	Apoptosis - fly|Apoptosis|Cell cycle|p53 signaling pathway|FoxO signaling pathway|NF-kappa B signaling pathway
CL1411Contig1	3.93831	2.24675e-21	gi|1028892501|gb|OAK94772.1|	Acylphosphatase [Stagonospora sp. SRC1lsM3a]	Q1AXW6.1	RecName: Full=Acylphosphatase; AltName: Full=Acylphosphate phosphohydrolase	pno:SNOG_03032	acyP	acylphosphatase	KOG3360	Acylphosphatase	Molecular Function: acylphosphatase activity (GO:0003998);	ko00627|ko00620	Aminobenzoate degradation|Pyruvate metabolism
CL1411Contig2	0.413508	1.07589e-08	gi|1028892502|gb|OAK94773.1|	hypothetical protein IQ06DRAFT_298262 [Stagonospora sp. SRC1lsM3a]	--	--	--	--	--	--	--	--	--	--
CL1415Contig1	0.12186	0.0110058	--	--	--	--	--	--	--	--	--	--	--	--
CL1416Contig1	6.01807	4.46271e-18	gi|1029182317|gb|OAL46892.1|	TPR-like protein [Pyrenochaeta sp. DS3sAY3a]	--	--	--	--	--	--	--	--	--	--
CL1419Contig1	3.06406	0.00414009	gi|628067967|ref|XP_007698637.1|	hypothetical protein COCSADRAFT_159152 [Bipolaris sorokiniana ND90Pr]	--	--	--	--	--	--	--	--	--	--
CL141Contig1	2.85343	0.00936698	gi|909991816|gb|KNG49284.1|	f1f0 atp synthase assembly protein atp11 [Stemphylium lycopersici]	A7EHM8.1	RecName: Full=Eukaryotic translation initiation factor 3 subunit B; Short=eIF3b; AltName: Full=Eukaryotic translation initiation factor 3 90 kDa subunit homolog; Short=eIF3 p90; AltName: Full=Translation initiation factor eIF3, p90 subunit homolog	pte:PTT_06069	EIF3B	translation initiation factor 3 subunit B	KOG2314	Translation initiation factor 3, subunit b (eIF-3b)	Molecular Function: translation initiation factor activity (GO:0003743);|Cellular Component: eukaryotic translation initiation factor 3 complex (GO:0005852);|Molecular Function: translation initiation factor binding (GO:0031369);	ko03013	RNA transport
CL1421Contig1	3.44429	3.48351e-08	gi|169614874|ref|XP_001800853.1|	hypothetical protein SNOG_10588 [Parastagonospora nodorum SN15]	Q4WYS7.1	RecName: Full=Protein N-terminal and lysine N-methyltransferase efm7; AltName: Full=Elongation factor methyltransferase 7	pno:SNOG_10588	NNT1	nicotinamide N-methyltransferase	KOG2920	Predicted methyltransferase	Biological Process: chromatin silencing at rDNA (GO:0000183);|Cellular Component: cytoplasm (GO:0005737);|Molecular Function: protein-lysine N-methyltransferase activity (GO:0016279);|Biological Process: N-terminal peptidyl-glycine methylation (GO:0018013);|Biological Process: peptidyl-lysine dimethylation (GO:0018027);|Molecular Function: N-terminal protein N-methyltransferase activity (GO:00718…	--	--
CL1423Contig1	0.497021	1.77436e-08	gi|1028896560|gb|OAK98817.1|	RNB-domain-containing protein [Stagonospora sp. SRC1lsM3a]	Q5AK62.2	RecName: Full=Virulence protein SSD1	pno:SNOG_06769	SSD1	protein SSD1	KOG2102	Exosomal 3'-5' exoribonuclease complex, subunit Rrp44/Dis3	Biological Process: pathogenesis (GO:0009405);|Biological Process: evasion or tolerance of host immune response (GO:0020012);	--	--
CL1425Contig1	5.19476	1.21955e-108	gi|1028894122|gb|OAK96389.1|	hypothetical protein IQ06DRAFT_257219 [Stagonospora sp. SRC1lsM3a]	Q5AI90.1	RecName: Full=NAD-dependent protein deacylase; AltName: Full=Regulatory protein SIR2 homolog 5	bsc:COCSADRAFT_40620	ICP55	intermediate cleaving peptidase 55	KOG2414	Putative Xaa-Pro aminopeptidase	Cellular Component: mitochondrion (GO:0005739);|Molecular Function: protein-malonyllysine demalonylase activity (GO:0036054);|Molecular Function: protein-succinyllysine desuccinylase activity (GO:0036055);|Molecular Function: metal ion binding (GO:0046872);|Molecular Function: NAD+ binding (GO:0070403);	--	--
CL1425Contig2	8.76728	4.47017e-129	gi|1028894122|gb|OAK96389.1|	hypothetical protein IQ06DRAFT_257219 [Stagonospora sp. SRC1lsM3a]	P40051.1	RecName: Full=Intermediate cleaving peptidase 55; AltName: Full=Intermediate cleaving peptidase of 55 kDa	pte:PTT_13396	ICP55	intermediate cleaving peptidase 55	KOG2414	Putative Xaa-Pro aminopeptidase	Molecular Function: aminopeptidase activity (GO:0004177);|Cellular Component: nucleus (GO:0005634);|Cellular Component: mitochondrion (GO:0005739);|Molecular Function: metallopeptidase activity (GO:0008237);|Biological Process: protein processing (GO:0016485);|Molecular Function: manganese ion binding (GO:0030145);|Cellular Component: extrinsic component of mitochondrial inner membrane (GO:003131…	--	--
CL1426Contig1	0.382541	0.0184455	gi|628070525|ref|XP_007699916.1|	hypothetical protein COCSADRAFT_160249 [Bipolaris sorokiniana ND90Pr]	--	--	--	--	--	--	--	--	--	--
CL1427Contig1	0.180438	1.20284e-11	gi|1027155028|gb|OAG15419.1|	subtilisin-like serine protease-like protein [Alternaria alternata]	P29141.1	RecName: Full=Minor extracellular protease vpr; Flags: Precursor	--	--	--	--	--	Molecular Function: serine-type endopeptidase activity (GO:0004252);|Cellular Component: extracellular region (GO:0005576);|Biological Process: SOS response (GO:0009432);	--	--
CL1431Contig1	0.243134	0.00281961	gi|1029178723|gb|OAL43313.1|	MFS general substrate transporter [Pyrenochaeta sp. DS3sAY3a]	Q5ATG7.1	RecName: Full=Aspyridones efflux protein apdF; AltName: Full=Aspyridones biosynthesis protein F	--	--	--	KOG2504	Monocarboxylate transporter	Molecular Function: transporter activity (GO:0005215);|Cellular Component: plasma membrane (GO:0005886);|Biological Process: ion transmembrane transport (GO:0034220);|Cellular Component: integral component of fungal-type vacuolar membrane (GO:0071627);	--	--
CL1436Contig1	0.100838	6.63745e-06	gi|396464601|ref|XP_003836911.1|	similar to endoglucanase II [Leptosphaeria maculans JN3]	Q2US83.1	RecName: Full=Probable endo-beta-1,4-glucanase D; Short=Endoglucanase D; AltName: Full=Carboxymethylcellulase D; AltName: Full=Cellulase D; Flags: Precursor	pno:SNOG_07503	EGLD	lytic cellulose monooxygenase (C1-hydroxylating)	--	--	Cellular Component: extracellular region (GO:0005576);|Molecular Function: cellulase activity (GO:0008810);|Biological Process: cellulose catabolic process (GO:0030245);|Molecular Function: cellulose binding (GO:0030248);	ko00500	Starch and sucrose metabolism
CL1438Contig1	59.1163	3.69267e-206	gi|1029998462|gb|OAL63370.1|	potassium ion channel Yvc1 [Trichophyton rubrum]	Q5A2J7.2	RecName: Full=Calcium channel YVC1; AltName: Full=Vacuolar transiant receptor potential (TPR) channel YVC1; AltName: Full=Yeast vacuolar conductance protein 1	--	--	--	KOG2916	Translation initiation factor 2, alpha subunit (eIF-2alpha)	Biological Process: flocculation (GO:0000128);|Cellular Component: fungal-type vacuole membrane (GO:0000329);|Molecular Function: calcium channel activity (GO:0005262);|Biological Process: cellular calcium ion homeostasis (GO:0006874);|Biological Process: pathogenesis (GO:0009405);|Cellular Component: integral component of membrane (GO:0016021);|Biological Process: invasive filamentous growth (GO…	--	--
CL1440Contig1	2.83782	0.0472587	gi|1028905213|gb|OAL07461.1|	hypothetical protein IQ06DRAFT_208941 [Stagonospora sp. SRC1lsM3a]	P80667.1	RecName: Full=Peroxisomal membrane protein PAS20; AltName: Full=Peroxin-13	pte:PTT_07969	PEX13	peroxin-13	KOG3875	Peroxisomal biogenesis protein peroxin	Cellular Component: peroxisomal membrane (GO:0005778);|Cellular Component: integral component of membrane (GO:0016021);|Biological Process: protein import into peroxisome matrix, docking (GO:0016560);|Molecular Function: protein binding, bridging (GO:0030674);|Cellular Component: Pex17p-Pex14p docking complex (GO:1990415);|Cellular Component: peroxisomal importomer complex (GO:1990429);	ko04146	Peroxisome
CL1441Contig1	0.485556	0.00303717	gi|330917768|ref|XP_003297952.1|	hypothetical protein PTT_08515 [Pyrenophora teres f. teres 0-1]	P25711.2	RecName: Full=NADH-ubiquinone oxidoreductase 21 kDa subunit, mitochondrial; AltName: Full=Complex I-21kD; Short=CI-21kD; Flags: Precursor	pte:PTT_08515	NDUFS4	NADH dehydrogenase (ubiquinone) Fe-S protein 4	KOG3389	NADH:ubiquinone oxidoreductase, NDUFS4/18 kDa subunit	Cellular Component: mitochondrial respiratory chain complex I (GO:0005747);|Molecular Function: oxidoreductase activity, acting on NAD(P)H (GO:0016651);|Biological Process: electron transport chain (GO:0022900);	ko00190	Oxidative phosphorylation
CL1443Contig1	2.04244	0.00137015	gi|1021537049|gb|KZN84407.1|	Brefeldin A resistance protein [Penicillium chrysogenum]	A1CFM0.1	RecName: Full=ABC transporter patM; AltName: Full=Patulin synthesis protein M	--	--	--	KOG0065	Pleiotropic drug resistance proteins (PDR1-15), ABC superfamily	Molecular Function: ATP binding (GO:0005524);|Cellular Component: integral component of membrane (GO:0016021);|Molecular Function: ATPase activity, coupled to transmembrane movement of substances (GO:0042626);	--	--
CL1444Contig1	0.286774	0.0144824	gi|1027142300|gb|OAG02753.1|	Prp19-domain-containing protein [Paraphaeosphaeria sporulosa]	O22785.3	RecName: Full=Pre-mRNA-processing factor 19 homolog 2; AltName: Full=MOS4-associated complex protein 3B; Short=MAC protein 3B; AltName: Full=Plant U-box protein 60; AltName: Full=RING-type E3 ubiquitin transferase PRP19 2; AltName: Full=U-box domain-containing protein 60	bor:COCMIDRAFT_97376	PRPF19, PRP19	pre-mRNA-processing factor 19	KOG0289	mRNA splicing factor	Biological Process: generation of catalytic spliceosome for first transesterification step (GO:0000349);|Cellular Component: Prp19 complex (GO:0000974);|Molecular Function: ubiquitin-protein transferase activity (GO:0004842);|Cellular Component: cell wall (GO:0005618);|Cellular Component: nucleus (GO:0005634);|Biological Process: DNA repair (GO:0006281);|Cellular Component: chloroplast (GO:000950…	ko04120|ko03040	Ubiquitin mediated proteolysis|Spliceosome
CL1446Contig1	0.480775	5.81985e-17	gi|1029189148|gb|OAL53709.1|	hypothetical protein IQ07DRAFT_316911 [Pyrenochaeta sp. DS3sAY3a]	E9RBR0.1	RecName: Full=Laccase abr2; AltName: Full=Conidial pigment biosynthesis oxidase abr2; Flags: Precursor	--	--	--	KOG1198	Zinc-binding oxidoreductase	Molecular Function: copper ion binding (GO:0005507);|Cellular Component: cell surface (GO:0009986);|Biological Process: melanin biosynthetic process (GO:0042438);|Biological Process: pigment biosynthetic process (GO:0046148);|Molecular Function: hydroquinone:oxygen oxidoreductase activity (GO:0052716);	--	--
CL1447Contig1	0.244103	0.00499587	--	--	--	--	--	--	--	--	--	--	--	--
CL1447Contig2	0.104894	1.13112e-27	gi|1028897172|gb|OAK99428.1|	nucleotide-diphospho-sugar transferase [Stagonospora sp. SRC1lsM3a]	O43061.1	RecName: Full=Meiotically up-regulated gene 136 protein; Flags: Precursor	--	--	--	KOG1950	Glycosyl transferase, family 8 - glycogenin	Molecular Function: alpha-1,3-galactosyltransferase activity (GO:0001962);|Cellular Component: cytoplasm (GO:0005737);|Cellular Component: endoplasmic reticulum (GO:0005783);|Cellular Component: Golgi apparatus (GO:0005794);|Biological Process: protein N-linked glycosylation (GO:0006487);|Molecular Function: acetylglucosaminyltransferase activity (GO:0008375);|Biological Process: protein galactos…	--	--
CL1448Contig1	0.233798	4.37511e-35	gi|1029185077|gb|OAL49645.1|	DUF221-domain-containing protein [Pyrenochaeta sp. DS3sAY3a]	O43022.1	RecName: Full=Uncharacterized protein C354.08c	--	--	--	KOG1134	Uncharacterized conserved protein	Cellular Component: integral component of plasma membrane (GO:0005887);|Biological Process: ion transport (GO:0006811);|Biological Process: Golgi to plasma membrane transport (GO:0006893);|Cellular Component: cell division site (GO:0032153);|Cellular Component: cell tip (GO:0051286);	--	--
CL144Contig1	2.26556	4.90176e-12	gi|909987936|gb|KNG45522.1|	glycoside hydrolase family 20 protein [Stemphylium lycopersici]	P08843.2	RecName: Full=Alcohol dehydrogenase 1; AltName: Full=Alcohol dehydrogenase I; Short=ADH I	bsc:COCSADRAFT_185520	HEXA_B	hexosaminidase	KOG0023	Alcohol dehydrogenase, class V	Molecular Function: alcohol dehydrogenase (NAD) activity (GO:0004022);|Cellular Component: cytoplasm (GO:0005737);|Biological Process: ethanol catabolic process (GO:0006068);|Biological Process: NADH oxidation (GO:0006116);|Biological Process: threonine catabolic process (GO:0006567);|Molecular Function: zinc ion binding (GO:0008270);|Biological Process: acetaldehyde catabolic process (GO:0046187…	ko00520|ko00604|ko00511|ko00603|ko00531|ko04142	Amino sugar and nucleotide sugar metabolism|Glycosphingolipid biosynthesis - ganglio series|Other glycan degradation|Glycosphingolipid biosynthesis - globo series|Glycosaminoglycan degradation|Lysosome
CL144Contig3	4.89292	5.73888e-07	gi|1029184448|gb|OAL49017.1|	GroES-like protein [Pyrenochaeta sp. DS3sAY3a]	P42327.1	RecName: Full=Alcohol dehydrogenase; Short=ADH	bze:COCCADRAFT_35714	adhP	alcohol dehydrogenase, propanol-preferring	KOG0023	Alcohol dehydrogenase, class V	Molecular Function: alcohol dehydrogenase (NAD) activity (GO:0004022);|Molecular Function: zinc ion binding (GO:0008270);	ko00982|ko00980|ko01220|ko00071|ko00626|ko00350|ko00830|ko00625|ko00010	Drug metabolism - cytochrome P450|Metabolism of xenobiotics by cytochrome P450|Degradation of aromatic compounds|Fatty acid degradation|Naphthalene degradation|Tyrosine metabolism|Retinol metabolism|Chloroalkane and chloroalkene degradation|Glycolysis / Gluconeogenesis
CL1453Contig1	10.1952	0.00888871	gi|821033957|ref|XP_012353756.1|	PREDICTED: alpha-enolase isoform X1 [Nomascus leucogenys]	P06733.2	RecName: Full=Alpha-enolase; AltName: Full=2-phospho-D-glycerate hydro-lyase; AltName: Full=C-myc promoter-binding protein; AltName: Full=Enolase 1; AltName: Full=MBP-1; AltName: Full=MPB-1; AltName: Full=Non-neural enolase; Short=NNE; AltName: Full=Phosphopyruvate hydratase; AltName: Full=Plasminogen-binding protein	pps:100995093	ENO, eno	enolase	KOG2670	Enolase	--	ko04066|ko00680|ko03018|ko01200|ko01230|ko00010	HIF-1 signaling pathway|Methane metabolism|RNA degradation|Carbon metabolism|Biosynthesis of amino acids|Glycolysis / Gluconeogenesis
CL1454Contig1	0.377658	2.46185e-44	gi|1028894490|gb|OAK96756.1|	amidase signature enzyme [Stagonospora sp. SRC1lsM3a]	Q0U796.2	RecName: Full=S-methyl-5'-thioadenosine phosphorylase; AltName: Full=5'-methylthioadenosine phosphorylase; Short=MTA phosphorylase; Short=MTAP; Short=MTAPase	bze:COCCADRAFT_35981	E3.5.1.4, amiE	amidase	KOG3985	Methylthioadenosine phosphorylase MTAP	Cellular Component: nucleus (GO:0005634);|Cellular Component: cytoplasm (GO:0005737);|Biological Process: purine ribonucleoside salvage (GO:0006166);|Molecular Function: S-methyl-5-thioadenosine phosphorylase activity (GO:0017061);|Biological Process: L-methionine salvage from methylthioadenosine (GO:0019509);	ko00627|ko00330|ko00380|ko00643|ko00360	Aminobenzoate degradation|Arginine and proline metabolism|Tryptophan metabolism|Styrene degradation|Phenylalanine metabolism
CL1455Contig1	2.37487	7.02578e-05	--	--	--	--	--	--	--	--	--	--	--	--
CL1458Contig1	0.384199	0.00306523	gi|1028903814|gb|OAL06063.1|	hypothetical protein IQ06DRAFT_178362, partial [Stagonospora sp. SRC1lsM3a]	--	--	--	--	--	--	--	--	--	--
CL1460Contig2	0.447781	0.000374251	gi|169615352|ref|XP_001801092.1|	hypothetical protein SNOG_10833 [Parastagonospora nodorum SN15]	P32465.1	RecName: Full=Low-affinity glucose transporter HXT1	--	--	--	KOG0254	Predicted transporter (major facilitator superfamily)	Molecular Function: sugar:proton symporter activity (GO:0005351);|Molecular Function: fructose transmembrane transporter activity (GO:0005353);|Molecular Function: galactose transmembrane transporter activity (GO:0005354);|Molecular Function: glucose transmembrane transporter activity (GO:0005355);|Cellular Component: plasma membrane (GO:0005886);|Molecular Function: pentose transmembrane transpo…	--	--
CL1461Contig1	4.36052	3.17641e-107	gi|1029180455|gb|OAL45036.1|	WD repeat-containing protein [Pyrenochaeta sp. DS3sAY3a]	Q0UYV9.1	RecName: Full=DNA damage-binding protein CMR1	--	--	--	KOG2965	Arginase	Molecular Function: DNA binding (GO:0003677);|Cellular Component: nucleus (GO:0005634);|Biological Process: cellular response to DNA damage stimulus (GO:0006974);|Biological Process: regulation of DNA damage checkpoint (GO:2000001);	--	--
CL1462Contig2	2.18576	0.000896933	--	--	--	--	--	--	--	--	--	--	--	--
CL1463Contig1	5.84351	4.7345e-08	gi|1028896680|gb|OAK98937.1|	3-ketosphinganine reductase-like protein [Stagonospora sp. SRC1lsM3a]	Q5BE65.2	RecName: Full=3-ketodihydrosphingosine reductase tsc10; AltName: Full=3-dehydrosphinganine reductase; AltName: Full=KDS reductase	pte:PTT_14254	E1.1.1.102	3-dehydrosphinganine reductase	KOG1210	Predicted 3-ketosphinganine reductase	Cellular Component: endoplasmic reticulum membrane (GO:0005789);|Biological Process: sphingolipid metabolic process (GO:0006665);|Cellular Component: integral component of membrane (GO:0016021);|Molecular Function: 3-dehydrosphinganine reductase activity (GO:0047560);	ko00600	Sphingolipid metabolism
CL1465Contig2	0.466448	7.08449e-09	gi|1028901587|gb|OAL03838.1|	Deoxyhypusine hydroxylase [Stagonospora sp. SRC1lsM3a]	Q0UHL8.1	RecName: Full=Deoxyhypusine hydroxylase; Short=DOHH; AltName: Full=Deoxyhypusine dioxygenase; AltName: Full=Deoxyhypusine monooxygenase	pno:SNOG_08746	DOHH	deoxyhypusine monooxygenase	KOG0567	HEAT repeat-containing protein	Cellular Component: nucleus (GO:0005634);|Cellular Component: cytoplasm (GO:0005737);|Biological Process: peptidyl-lysine modification to peptidyl-hypusine (GO:0008612);|Molecular Function: deoxyhypusine monooxygenase activity (GO:0019135);|Molecular Function: metal ion binding (GO:0046872);	--	--
CL1465Contig3	0.268065	7.62794e-40	gi|169611276|ref|XP_001799056.1|	hypothetical protein SNOG_08748 [Parastagonospora nodorum SN15]	--	--	--	--	--	--	--	--	--	--
CL1467Contig1	2.96406	0.00156321	gi|1029187863|gb|OAL52426.1|	MFS general substrate transporter [Pyrenochaeta sp. DS3sAY3a]	Q5ATG7.1	RecName: Full=Aspyridones efflux protein apdF; AltName: Full=Aspyridones biosynthesis protein F	--	--	--	KOG2504	Monocarboxylate transporter	Molecular Function: transporter activity (GO:0005215);|Cellular Component: plasma membrane (GO:0005886);|Biological Process: ion transmembrane transport (GO:0034220);|Cellular Component: integral component of fungal-type vacuolar membrane (GO:0071627);	--	--
CL1467Contig2	3.15092	1.70092e-08	gi|1029187863|gb|OAL52426.1|	MFS general substrate transporter [Pyrenochaeta sp. DS3sAY3a]	Q5ATG7.1	RecName: Full=Aspyridones efflux protein apdF; AltName: Full=Aspyridones biosynthesis protein F	--	--	--	KOG2504	Monocarboxylate transporter	Molecular Function: transporter activity (GO:0005215);|Cellular Component: plasma membrane (GO:0005886);|Biological Process: ion transmembrane transport (GO:0034220);|Cellular Component: integral component of fungal-type vacuolar membrane (GO:0071627);	--	--
CL1468Contig3	22.0759	0.0424892	gi|169615683|ref|XP_001801257.1|	hypothetical protein SNOG_11004 [Parastagonospora nodorum SN15]	--	--	--	--	--	--	--	--	--	--
CL1470Contig1	0.329174	0.0198215	gi|1029180100|gb|OAL44682.1|	hypothetical protein IQ07DRAFT_591980 [Pyrenochaeta sp. DS3sAY3a]	Q9HDX1.1	RecName: Full=Uncharacterized transcriptional regulatory protein PB1A11.04c	--	--	--	--	--	Molecular Function: RNA polymerase II proximal promoter sequence-specific DNA binding (GO:0000978);|Molecular Function: transcription factor activity, RNA polymerase II proximal promoter sequence-specific DNA binding (GO:0000982);|Molecular Function: DNA binding transcription factor activity (GO:0003700);|Cellular Component: nucleus (GO:0005634);|Biological Process: transcription, DNA-templated (…	--	--
CL1471Contig1	15.9185	0.000773662	gi|1028896582|gb|OAK98839.1|	hypothetical protein IQ06DRAFT_252532 [Stagonospora sp. SRC1lsM3a]	--	--	--	--	--	--	--	--	--	--
CL1473Contig1	0.0690011	0.00149111	--	--	--	--	--	--	--	--	--	--	--	--
CL1473Contig2	0.178051	5.77736e-61	gi|169621815|ref|XP_001804317.1|	hypothetical protein SNOG_14120 [Parastagonospora nodorum SN15]	B7LQE3.1	RecName: Full=G/U mismatch-specific DNA glycosylase; AltName: Full=Double-strand-specific uracil glycosylase; AltName: Full=Mismatch-specific uracil DNA-glycosylase; Short=MUG	pno:SNOG_14120	MUG, TDG	double-stranded uracil-DNA glycosylase	KOG4120	G/T mismatch-specific thymine DNA glycosylase	Molecular Function: DNA binding (GO:0003677);|Cellular Component: cytoplasm (GO:0005737);|Biological Process: DNA repair (GO:0006281);|Molecular Function: DNA N-glycosylase activity (GO:0019104);	ko03410	Base excision repair
CL1476Contig1	0.322928	1.56108e-70	gi|1028898416|gb|OAL00671.1|	hypothetical protein IQ06DRAFT_336169 [Stagonospora sp. SRC1lsM3a]	--	--	--	--	--	--	--	--	--	--
CL1477Contig1	0.356366	0.000775788	gi|169598258|ref|XP_001792552.1|	hypothetical protein SNOG_01930 [Parastagonospora nodorum SN15]	Q10449.1	RecName: Full=Meiotically up-regulated gene 157 protein	pno:SNOG_01930	K09704	uncharacterized protein	--	--	Molecular Function: alpha-mannosidase activity (GO:0004559);|Cellular Component: endoplasmic reticulum (GO:0005783);|Cellular Component: endoplasmic reticulum membrane (GO:0005789);|Biological Process: mannose metabolic process (GO:0006013);|Cellular Component: integral component of membrane (GO:0016021);|Biological Process: meiotic cell cycle (GO:0051321);	--	--
CL1478Contig2	15.5829	3.49587e-74	gi|1029181418|gb|OAL45995.1|	hypothetical protein IQ07DRAFT_192193 [Pyrenochaeta sp. DS3sAY3a]	Q54HG7.1	RecName: Full=Methylglutaconyl-CoA hydratase, mitochondrial; AltName: Full=AU-specific RNA-binding enoyl-CoA hydratase homolog; Short=AU-binding protein/enoyl-CoA hydratase homolog; Flags: Precursor	pno:SNOG_12204	AUH	methylglutaconyl-CoA hydratase	KOG1679	Enoyl-CoA hydratase	Molecular Function: mRNA 3'-UTR binding (GO:0003730);|Molecular Function: enoyl-CoA hydratase activity (GO:0004300);|Molecular Function: methylglutaconyl-CoA hydratase activity (GO:0004490);|Cellular Component: mitochondrion (GO:0005739);|Biological Process: leucine catabolic process (GO:0006552);|Biological Process: fatty acid beta-oxidation (GO:0006635);	ko00280	Valine, leucine and isoleucine degradation
CL147Contig1	0.194746	0.00449929	gi|1028893758|gb|OAK96026.1|	P-loop containing nucleoside triphosphate hydrolase protein [Stagonospora sp. SRC1lsM3a]	P32839.2	RecName: Full=Mitochondrial chaperone BCS1	pno:SNOG_05174	BCS1	mitochondrial chaperone BCS1	KOG0743	AAA+-type ATPase	Molecular Function: ATP binding (GO:0005524);|Cellular Component: mitochondrial inner membrane (GO:0005743);|Cellular Component: mitochondrial intermembrane space (GO:0005758);|Cellular Component: cytosol (GO:0005829);|Molecular Function: protein transmembrane transporter activity (GO:0008320);|Cellular Component: integral component of membrane (GO:0016021);|Molecular Function: ATPase activity (G…	--	--
CL147Contig2	4.58132	0.00114431	gi|169604320|ref|XP_001795581.1|	hypothetical protein SNOG_05171 [Parastagonospora nodorum SN15]	A2QHV0.1	RecName: Full=Cytokinesis protein sepH; AltName: Full=Serine/threonine-protein kinase sepH	--	--	--	KOG0198	MEKK and related serine/threonine protein kinases	Molecular Function: protein serine/threonine kinase activity (GO:0004674);|Molecular Function: ATP binding (GO:0005524);|Biological Process: cell cycle (GO:0007049);|Molecular Function: metal ion binding (GO:0046872);|Biological Process: cell division (GO:0051301);	--	--
CL1480Contig1	6.18646	8.16698e-106	gi|396474471|ref|XP_003839580.1|	hypothetical protein LEMA_P032530.1 [Leptosphaeria maculans JN3]	Q6C6Q7.1	RecName: Full=Inositol-pentakisphosphate 2-kinase; AltName: Full=Inositol-1,3,4,5,6-pentakisphosphate 2-kinase; AltName: Full=Ins(1,3,4,5,6)P5 2-kinase; Short=InsP5 2-kinase	pno:SNOG_09584	IPK1	inositol-pentakisphosphate 2-kinase	--	--	Molecular Function: ATP binding (GO:0005524);|Cellular Component: nucleus (GO:0005634);|Molecular Function: inositol pentakisphosphate 2-kinase activity (GO:0035299);	ko00562|ko04070	Inositol phosphate metabolism|Phosphatidylinositol signaling system
CL1480Contig2	3.47256	1.04271e-16	gi|169612912|ref|XP_001799873.1|	hypothetical protein SNOG_09584 [Parastagonospora nodorum SN15]	Q6C6Q7.1	RecName: Full=Inositol-pentakisphosphate 2-kinase; AltName: Full=Inositol-1,3,4,5,6-pentakisphosphate 2-kinase; AltName: Full=Ins(1,3,4,5,6)P5 2-kinase; Short=InsP5 2-kinase	pno:SNOG_09584	IPK1	inositol-pentakisphosphate 2-kinase	--	--	Molecular Function: ATP binding (GO:0005524);|Cellular Component: nucleus (GO:0005634);|Molecular Function: inositol pentakisphosphate 2-kinase activity (GO:0035299);	ko00562|ko04070	Inositol phosphate metabolism|Phosphatidylinositol signaling system
CL1482Contig1	2.99925	0.0186771	gi|1028903575|gb|OAL05824.1|	DUF221-domain-containing protein [Stagonospora sp. SRC1lsM3a]	O43022.1	RecName: Full=Uncharacterized protein C354.08c	--	--	--	KOG1134	Uncharacterized conserved protein	Cellular Component: integral component of plasma membrane (GO:0005887);|Biological Process: ion transport (GO:0006811);|Biological Process: Golgi to plasma membrane transport (GO:0006893);|Cellular Component: cell division site (GO:0032153);|Cellular Component: cell tip (GO:0051286);	--	--
CL1483Contig1	4.34153	0.00790357	gi|1028892392|gb|OAK94663.1|	hypothetical protein IQ06DRAFT_259849 [Stagonospora sp. SRC1lsM3a]	Q9USS7.1	RecName: Full=Uncharacterized protein C4.03c	pte:PTT_17947	SEC24	protein transport protein SEC24	KOG1984	Vesicle coat complex COPII, subunit SFB3	Cellular Component: endoplasmic reticulum (GO:0005783);|Cellular Component: cytosol (GO:0005829);|Biological Process: intracellular protein transport (GO:0006886);|Biological Process: ER to Golgi vesicle-mediated transport (GO:0006888);|Molecular Function: zinc ion binding (GO:0008270);|Cellular Component: COPII vesicle coat (GO:0030127);|Biological Process: late endosome to vacuole transport via…	ko04141	Protein processing in endoplasmic reticulum
CL1484Contig1	0.424147	7.37838e-08	gi|1028904508|gb|OAL06756.1|	hypothetical protein IQ06DRAFT_321938 [Stagonospora sp. SRC1lsM3a]	P07142.1	RecName: Full=Cytochrome c1, heme protein, mitochondrial; AltName: Full=Complex III subunit 4; AltName: Full=Complex III subunit IV; AltName: Full=Cytochrome b-c1 complex subunit 4; AltName: Full=Ubiquinol-cytochrome-c reductase complex cytochrome c1 subunit; Short=Cytochrome c-1; Flags: Precursor	pno:SNOG_03692	PEX10	peroxin-10	KOG3052	Cytochrome c1	Cellular Component: mitochondrial respiratory chain complex III (GO:0005750);|Biological Process: mitochondrial electron transport, ubiquinol to cytochrome c (GO:0006122);|Cellular Component: integral component of membrane (GO:0016021);|Molecular Function: heme binding (GO:0020037);|Biological Process: mitochondrial ATP synthesis coupled proton transport (GO:0042776);|Molecular Function: electron…	ko04146	Peroxisome
CL1486Contig1	2.32603	2.52887e-10	gi|909988210|gb|KNG45784.1|	dna glycosylase [Stemphylium lycopersici]	C8VC05.2	RecName: Full=Endonuclease III homolog; AltName: Full=Bifunctional DNA N-glycosylase/DNA-(apurinic or apyrimidinic site) lyase; Short=DNA glycosylase/AP lyase; Flags: Precursor	pno:SNOG_10562	NTH	endonuclease III	KOG1921	Endonuclease III	Molecular Function: oxidized pyrimidine nucleobase lesion DNA N-glycosylase activity (GO:0000703);|Molecular Function: DNA binding (GO:0003677);|Cellular Component: nucleus (GO:0005634);|Cellular Component: mitochondrion (GO:0005739);|Biological Process: base-excision repair, AP site formation (GO:0006285);|Biological Process: nucleotide-excision repair, DNA incision, 5'-to lesion (GO:0006296);|M…	ko03410	Base excision repair
CL1487Contig1	0.100512	7.40354e-258	gi|169621885|ref|XP_001804352.1|	hypothetical protein SNOG_14155 [Parastagonospora nodorum SN15]	Q8N0N3.1	RecName: Full=Beta-1,3-glucan-binding protein; Short=GBP; Flags: Precursor	--	--	--	--	--	Molecular Function: (1->3)-beta-D-glucan binding (GO:0001872);|Molecular Function: hydrolase activity, hydrolyzing O-glycosyl compounds (GO:0004553);|Cellular Component: extracellular region (GO:0005576);|Biological Process: carbohydrate metabolic process (GO:0005975);|Biological Process: innate immune response (GO:0045087);	--	--
CL148Contig1	0.413992	5.81287e-24	gi|1029187632|gb|OAL52195.1|	serine/threonine protein kinase-like protein [Pyrenochaeta sp. DS3sAY3a]	Q05911.1	RecName: Full=Adenylosuccinate lyase; Short=ASL; AltName: Full=Adenylosuccinase; Short=ASase	bsc:COCSADRAFT_167176	PDPK1	3-phosphoinositide dependent protein kinase-1	KOG2700	Adenylosuccinate lyase	Molecular Function: N6-(1,2-dicarboxyethyl)AMP AMP-lyase (fumarate-forming) activity (GO:0004018);|Biological Process: purine nucleotide biosynthetic process (GO:0006164);|Biological Process: 'de novo' IMP biosynthetic process (GO:0006189);|Biological Process: 'de novo' AMP biosynthetic process (GO:0044208);|Molecular Function: (S)-2-(5-amino-1-(5-phospho-D-ribosyl)imidazole-4-carboxamido)succina…	ko04071|ko04151|ko04510|ko04152|ko04068|ko04011|ko04210|ko04150	Sphingolipid signaling pathway|PI3K-Akt signaling pathway|Focal adhesion|AMPK signaling pathway|FoxO signaling pathway|MAPK signaling pathway - yeast|Apoptosis|mTOR signaling pathway
CL1491Contig1	0.335936	4.30902e-59	gi|1028897298|gb|OAK99554.1|	Pkinase-domain-containing protein [Stagonospora sp. SRC1lsM3a]	P32491.2	RecName: Full=MAP kinase kinase MKK2/SSP33	bsc:COCSADRAFT_29634	MKK1_2	mitogen-activated protein kinase kinase	KOG0581	Mitogen-activated protein kinase kinase (MAP2K)	Molecular Function: protein serine/threonine kinase activity (GO:0004674);|Molecular Function: MAP kinase kinase activity (GO:0004708);|Molecular Function: protein tyrosine kinase activity (GO:0004713);|Molecular Function: ATP binding (GO:0005524);|Cellular Component: cytoplasm (GO:0005737);|Cellular Component: cellular bud tip (GO:0005934);|Cellular Component: cellular bud neck (GO:0005935);|Bio…	ko04011|ko04139	MAPK signaling pathway - yeast|Regulation of mitophagy - yeast
CL1492Contig1	13.3188	0.00150337	gi|636594221|ref|XP_008028449.1|	hypothetical protein SETTUDRAFT_155346 [Setosphaeria turcica Et28A]	P87240.2	RecName: Full=General negative regulator of transcription subunit 2	bsc:COCSADRAFT_38016	CNOT2, NOT2	CCR4-NOT transcription complex subunit 2	KOG2151	Predicted transcriptional regulator	Biological Process: nuclear-transcribed mRNA poly(A) tail shortening (GO:0000289);|Cellular Component: P-body (GO:0000932);|Cellular Component: nucleus (GO:0005634);|Cellular Component: cytosol (GO:0005829);|Biological Process: DNA-templated transcription, elongation (GO:0006354);|Biological Process: regulation of transcription from RNA polymerase II promoter (GO:0006357);|Biological Process: neg…	ko03018	RNA degradation
CL1492Contig2	0.0278181	0.0038015	gi|636594221|ref|XP_008028449.1|	hypothetical protein SETTUDRAFT_155346 [Setosphaeria turcica Et28A]	P87240.2	RecName: Full=General negative regulator of transcription subunit 2	bsc:COCSADRAFT_38016	CNOT2, NOT2	CCR4-NOT transcription complex subunit 2	KOG2151	Predicted transcriptional regulator	Biological Process: nuclear-transcribed mRNA poly(A) tail shortening (GO:0000289);|Cellular Component: P-body (GO:0000932);|Cellular Component: nucleus (GO:0005634);|Cellular Component: cytosol (GO:0005829);|Biological Process: DNA-templated transcription, elongation (GO:0006354);|Biological Process: regulation of transcription from RNA polymerase II promoter (GO:0006357);|Biological Process: neg…	ko03018	RNA degradation
CL1497Contig1	3.04726	0.00561821	gi|169596987|ref|XP_001791917.1|	hypothetical protein SNOG_01271 [Parastagonospora nodorum SN15]	P09379.2	RecName: Full=GTPase-activating protein GYP7; AltName: Full=GAP for YPT7	pno:SNOG_01271	TBC1D15	TBC1 domain family member 15	KOG2197	Ypt/Rab-specific GTPase-activating protein GYP7 and related proteins	Molecular Function: GTPase activator activity (GO:0005096);|Cellular Component: intracellular (GO:0005622);|Biological Process: intracellular protein transport (GO:0006886);|Cellular Component: endomembrane system (GO:0012505);|Molecular Function: Rab GTPase binding (GO:0017137);|Biological Process: regulation of vesicle fusion (GO:0031338);|Biological Process: activation of GTPase activity (GO:0…	--	--
CL149Contig1	2.01549	0.0416234	gi|169606492|ref|XP_001796666.1|	hypothetical protein SNOG_06289 [Parastagonospora nodorum SN15]	P41820.1	RecName: Full=Brefeldin A resistance protein	--	--	--	KOG0065	Pleiotropic drug resistance proteins (PDR1-15), ABC superfamily	Molecular Function: ATP binding (GO:0005524);|Cellular Component: plasma membrane (GO:0005886);|Cellular Component: integral component of membrane (GO:0016021);|Molecular Function: ATPase activity, coupled to transmembrane movement of substances (GO:0042626);|Biological Process: drug export (GO:0046618);|Biological Process: response to antibiotic (GO:0046677);	--	--
CL149Contig2	2.15163	0.0253767	gi|169606492|ref|XP_001796666.1|	hypothetical protein SNOG_06289 [Parastagonospora nodorum SN15]	Q8T675.1	RecName: Full=ABC transporter G family member 19; AltName: Full=ABC transporter ABCG.19	--	--	--	KOG0065	Pleiotropic drug resistance proteins (PDR1-15), ABC superfamily	Molecular Function: ATP binding (GO:0005524);|Cellular Component: plasma membrane (GO:0005886);|Cellular Component: integral component of membrane (GO:0016021);|Biological Process: aggregation involved in sorocarp development (GO:0031152);|Biological Process: sorocarp morphogenesis (GO:0031288);|Molecular Function: ATPase activity, coupled to transmembrane movement of substances (GO:0042626);	--	--
CL14Contig4	8.64217	7.71828e-125	gi|1029187152|gb|OAL51716.1|	hypothetical protein IQ07DRAFT_586076 [Pyrenochaeta sp. DS3sAY3a]	--	--	--	--	--	--	--	--	--	--
CL14Contig5	0.346693	2.98999e-25	gi|169599963|ref|XP_001793404.1|	hypothetical protein SNOG_02809 [Parastagonospora nodorum SN15]	Q12271.1	RecName: Full=Polyphosphatidylinositol phosphatase INP53; AltName: Full=Suppressor of PMA1 protein 2; AltName: Full=Synaptojanin-like protein 3; Includes: RecName: Full=SAC1-like phosphoinositide phosphatase; Includes: RecName: Full=Phosphatidylinositol 4,5-bisphosphate 5-phosphatase	--	--	--	KOG0566	Inositol-1,4,5-triphosphate 5-phosphatase (synaptojanin), INP51/INP52/INP53 family	Molecular Function: phosphatidylinositol-3-phosphatase activity (GO:0004438);|Molecular Function: phosphatidylinositol-4,5-bisphosphate 5-phosphatase activity (GO:0004439);|Cellular Component: cytoplasm (GO:0005737);|Biological Process: endocytosis (GO:0006897);|Biological Process: protein transport (GO:0015031);|Cellular Component: membrane (GO:0016020);|Cellular Component: actin cortical patch …	--	--
CL1500Contig1	0.366303	0.00151401	gi|169622751|ref|XP_001804784.1|	hypothetical protein SNOG_14602 [Parastagonospora nodorum SN15]	--	--	--	--	--	--	--	--	--	--
CL1501Contig2	2.4737	3.10459e-10	gi|1029192854|gb|OAL57412.1|	acetyl-CoA synthetase-like protein [Pyrenochaeta sp. DS3sAY3a]	G3XMC0.1	RecName: Full=Acyl-CoA ligase azaF; AltName: Full=Azaphilone biosynthesis cluster protein azaF	--	--	--	KOG1176	Acyl-CoA synthetase	Molecular Function: ATP binding (GO:0005524);|Biological Process: metabolic process (GO:0008152);|Molecular Function: ligase activity (GO:0016874);	--	--
CL1503Contig1	3.33606	0.0269482	gi|1029182380|gb|OAL46955.1|	amidohydrolase family protein-like protein [Pyrenochaeta sp. DS3sAY3a]	O34355.1	RecName: Full=Putative amidohydrolase YtcJ	pno:SNOG_15448	K07047	N-substituted formamide deformylase	--	--	Molecular Function: hydrolase activity, acting on carbon-nitrogen (but not peptide) bonds (GO:0016810);	--	--
CL1506Contig1	0.174089	3.79368e-07	gi|169608994|ref|XP_001797916.1|	hypothetical protein SNOG_07582 [Parastagonospora nodorum SN15]	Q8N0N3.1	RecName: Full=Beta-1,3-glucan-binding protein; Short=GBP; Flags: Precursor	--	--	--	--	--	Molecular Function: (1->3)-beta-D-glucan binding (GO:0001872);|Molecular Function: hydrolase activity, hydrolyzing O-glycosyl compounds (GO:0004553);|Cellular Component: extracellular region (GO:0005576);|Biological Process: carbohydrate metabolic process (GO:0005975);|Biological Process: innate immune response (GO:0045087);	--	--
CL1506Contig2	0.492752	1.32163e-16	gi|169608994|ref|XP_001797916.1|	hypothetical protein SNOG_07582 [Parastagonospora nodorum SN15]	Q8N0N3.1	RecName: Full=Beta-1,3-glucan-binding protein; Short=GBP; Flags: Precursor	--	--	--	--	--	Molecular Function: (1->3)-beta-D-glucan binding (GO:0001872);|Molecular Function: hydrolase activity, hydrolyzing O-glycosyl compounds (GO:0004553);|Cellular Component: extracellular region (GO:0005576);|Biological Process: carbohydrate metabolic process (GO:0005975);|Biological Process: innate immune response (GO:0045087);	--	--
CL1507Contig1	2.96907	0.0380162	gi|1029187183|gb|OAL51747.1|	hypothetical protein IQ07DRAFT_390262 [Pyrenochaeta sp. DS3sAY3a]	--	--	--	--	--	--	--	--	--	--
CL1509Contig1	0.288426	5.69564e-16	gi|1029187578|gb|OAL52141.1|	Zn-dependent exopeptidase [Pyrenochaeta sp. DS3sAY3a]	B5BP48.1	RecName: Full=Putative alpha-ketoglutarate-dependent sulfonate dioxygenase	--	--	--	--	--	Molecular Function: sulfonate dioxygenase activity (GO:0000907);|Molecular Function: taurine dioxygenase activity (GO:0000908);|Cellular Component: cytoplasm (GO:0005737);|Biological Process: sulfur compound catabolic process (GO:0044273);|Biological Process: alkanesulfonate catabolic process (GO:0046306);|Molecular Function: metal ion binding (GO:0046872);	--	--
CL1512Contig1	0.446975	0.014769	gi|1029179306|gb|OAL43892.1|	chitobiosyldiphosphodolichol beta-mannosyltransferase [Pyrenochaeta sp. DS3sAY3a]	D4AZD1.1	RecName: Full=Chitobiosyldiphosphodolichol beta-mannosyltransferase	bsc:COCSADRAFT_118454	ALG1	beta-1,4-mannosyltransferase	KOG2941	Beta-1,4-mannosyltransferase	Molecular Function: chitobiosyldiphosphodolichol beta-mannosyltransferase activity (GO:0004578);|Cellular Component: endoplasmic reticulum membrane (GO:0005789);|Biological Process: protein glycosylation (GO:0006486);|Cellular Component: integral component of membrane (GO:0016021);	ko00510|ko00513	N-Glycan biosynthesis|Various types of N-glycan biosynthesis
CL1513Contig1	4.02446	1.03069e-11	gi|169597647|ref|XP_001792247.1|	hypothetical protein SNOG_01611 [Parastagonospora nodorum SN15]	--	--	--	--	--	--	--	--	--	--
CL1516Contig1	11.994	6.72757e-13	gi|1029188142|gb|OAL52705.1|	hypothetical protein IQ07DRAFT_563457 [Pyrenochaeta sp. DS3sAY3a]	A0FGR8.1	RecName: Full=Extended synaptotagmin-2; Short=E-Syt2; AltName: Full=Chr2Syt	--	--	--	KOG1012	Ca2+-dependent lipid-binding protein CLB1/vesicle protein vp115/Granuphilin A, contains C2 domain	Molecular Function: calcium ion binding (GO:0005509);|Molecular Function: calcium-dependent phospholipid binding (GO:0005544);|Cellular Component: endoplasmic reticulum membrane (GO:0005789);|Cellular Component: integral component of plasma membrane (GO:0005887);|Biological Process: glycosphingolipid metabolic process (GO:0006687);|Biological Process: lipid transport (GO:0006869);|Biological Proc…	--	--
CL151Contig1	0.163311	5.47701e-56	gi|1028892428|gb|OAK94699.1|	hypothetical protein IQ06DRAFT_80736 [Stagonospora sp. SRC1lsM3a]	D4AZ24.1	RecName: Full=Probable endo-1,3(4)-beta-glucanase ARB_01444; Short=Endo-1,3-beta-glucanase; Short=Endo-1,4-beta-glucanase; AltName: Full=Laminarinase; Flags: Precursor	pno:SNOG_03285	E3.2.1.6	endo-1,3(4)-beta-glucanase	KOG2254	Predicted endo-1,3-beta-glucanase	Cellular Component: extracellular region (GO:0005576);|Cellular Component: cell wall (GO:0005618);|Biological Process: metabolic process (GO:0008152);|Molecular Function: glucan endo-1,3-beta-glucanase activity, C-3 substituted reducing group (GO:0052861);|Molecular Function: glucan endo-1,4-beta-glucanase activity, C-3 substituted reducing group (GO:0052862);	--	--
CL151Contig2	3.16316	0.00237008	gi|1028892428|gb|OAK94699.1|	hypothetical protein IQ06DRAFT_80736 [Stagonospora sp. SRC1lsM3a]	D4AZ24.1	RecName: Full=Probable endo-1,3(4)-beta-glucanase ARB_01444; Short=Endo-1,3-beta-glucanase; Short=Endo-1,4-beta-glucanase; AltName: Full=Laminarinase; Flags: Precursor	pno:SNOG_03285	E3.2.1.6	endo-1,3(4)-beta-glucanase	KOG2254	Predicted endo-1,3-beta-glucanase	Cellular Component: extracellular region (GO:0005576);|Cellular Component: cell wall (GO:0005618);|Biological Process: metabolic process (GO:0008152);|Molecular Function: glucan endo-1,3-beta-glucanase activity, C-3 substituted reducing group (GO:0052861);|Molecular Function: glucan endo-1,4-beta-glucanase activity, C-3 substituted reducing group (GO:0052862);	--	--
CL1521Contig1	4.53981	1.58914e-35	gi|1028897165|gb|OAK99421.1|	DUF292-domain-containing protein [Stagonospora sp. SRC1lsM3a]	P53843.1	RecName: Full=Vacuolar protein sorting-associated protein IST1; AltName: Full=Increased sodium tolerance protein 1	bsc:COCSADRAFT_37420	IST1	vacuolar protein sorting-associated protein IST1	KOG2027	Spindle pole body protein	Cellular Component: cytoplasm (GO:0005737);|Cellular Component: endosome (GO:0005768);|Biological Process: protein transport (GO:0015031);|Biological Process: late endosome to vacuole transport via multivesicular body sorting pathway (GO:0032511);	ko04144	Endocytosis
CL1524Contig2	3.26505	0.000377791	gi|1028896306|gb|OAK98563.1|	hypothetical protein IQ06DRAFT_356417 [Stagonospora sp. SRC1lsM3a]	--	--	--	--	--	--	--	--	--	--
CL1527Contig2	4.40228	3.14503e-12	gi|992232245|ref|XP_015412382.1|	cytochrome p450 [Aspergillus nomius NRRL 13137]	Q64505.2	RecName: Full=Cholesterol 7-alpha-monooxygenase; AltName: Full=CYPVII; AltName: Full=Cholesterol 7-alpha-hydroxylase; AltName: Full=Cytochrome P450 7A1	--	--	--	KOG0684	Cytochrome P450	Molecular Function: iron ion binding (GO:0005506);|Cellular Component: endoplasmic reticulum membrane (GO:0005789);|Biological Process: bile acid biosynthetic process (GO:0006699);|Biological Process: cholesterol catabolic process (GO:0006707);|Molecular Function: cholesterol 7-alpha-monooxygenase activity (GO:0008123);|Molecular Function: heme binding (GO:0020037);|Cellular Component: organelle …	--	--
CL152Contig2	0.29321	2.99453e-37	gi|1029185569|gb|OAL50136.1|	glycoside hydrolase [Pyrenochaeta sp. DS3sAY3a]	A1DBV1.1	RecName: Full=Probable mannan endo-1,4-beta-mannosidase F; AltName: Full=Endo-beta-1,4-mannanase F; Flags: Precursor	bze:COCCADRAFT_103780	MAN	mannan endo-1,4-beta-mannosidase	--	--	Cellular Component: extracellular region (GO:0005576);|Biological Process: carbohydrate metabolic process (GO:0005975);|Molecular Function: mannan endo-1,4-beta-mannosidase activity (GO:0016985);|Molecular Function: cellulose binding (GO:0030248);	ko00051	Fructose and mannose metabolism
CL1532Contig2	2.46194	4.2234e-06	gi|1028895108|gb|OAK97372.1|	hypothetical protein IQ06DRAFT_281610 [Stagonospora sp. SRC1lsM3a]	Q06510.1	RecName: Full=Lysophosphatidylcholine acyltransferase; AltName: Full=1-acylglycerophosphocholine O-acyltransferase; AltName: Full=Tafazzin homolog; AltName: Full=lyso-PC acyltransferase	bor:COCMIDRAFT_103380	TAZ	monolysocardiolipin acyltransferase	KOG2847	Phosphate acyltransferase	Cellular Component: mitochondrion (GO:0005739);|Cellular Component: mitochondrial outer membrane (GO:0005741);|Cellular Component: mitochondrial inner membrane (GO:0005743);|Cellular Component: mitochondrial intermembrane space (GO:0005758);|Biological Process: inner mitochondrial membrane organization (GO:0007007);|Biological Process: phospholipid biosynthetic process (GO:0008654);|Cellular Comp…	ko00564	Glycerophospholipid metabolism
CL1533Contig1	2.30578	3.84196e-25	gi|1028897358|gb|OAK99614.1|	kinase-like protein [Stagonospora sp. SRC1lsM3a]	P0C1B1.2	RecName: Full=Serine/threonine-protein kinase cbk1	--	--	--	KOG0605	NDR and related serine/threonine kinases	Biological Process: G1/S transition of mitotic cell cycle (GO:0000082);|Molecular Function: protein serine/threonine kinase activity (GO:0004674);|Molecular Function: ATP binding (GO:0005524);|Cellular Component: intracellular (GO:0005622);|Biological Process: peptidyl-serine phosphorylation (GO:0018105);|Biological Process: hippo signaling (GO:0035329);|Biological Process: positive regulation of…	--	--
CL1534Contig1	19.059	2.60841e-37	gi|1028904404|gb|OAL06652.1|	MFS general substrate transporter [Stagonospora sp. SRC1lsM3a]	Q9US44.1	RecName: Full=Uncharacterized transporter C1002.16c	--	--	--	KOG2533	Permease of the major facilitator superfamily	Cellular Component: Golgi apparatus (GO:0005794);|Cellular Component: integral component of membrane (GO:0016021);|Cellular Component: cell division site (GO:0032153);|Molecular Function: carboxylic acid transmembrane transporter activity (GO:0046943);|Cellular Component: cell tip (GO:0051286);|Biological Process: carboxylic acid transmembrane transport (GO:1905039);	--	--
CL1538Contig1	4.81904	8.38614e-22	gi|1020703969|gb|KZM24278.1|	histone deacetylase [Ascochyta rabiei]	P32561.1	RecName: Full=Histone deacetylase RPD3; AltName: Full=Transcriptional regulatory protein RPD3	bsc:COCSADRAFT_181272	HDAC1_2	histone deacetylase 1/2	KOG1342	Histone deacetylase complex, catalytic component RPD3	Biological Process: regulation of transcription involved in G1/S transition of mitotic cell cycle (GO:0000083);|Biological Process: regulation of transcription involved in G2/M transition of mitotic cell cycle (GO:0000117);|Cellular Component: histone deacetylase complex (GO:0000118);|Biological Process: negative regulation of transcription from RNA polymerase II promoter (GO:0000122);|Biological…	ko04330|ko04110	Notch signaling pathway|Cell cycle
CL153Contig1	2.78829	0.0163957	gi|169601318|ref|XP_001794081.1|	hypothetical protein SNOG_03523 [Parastagonospora nodorum SN15]	--	--	--	--	--	--	--	--	--	--
CL1542Contig1	0.751317	2.99549e-05	gi|1028901682|gb|OAL03933.1|	hypothetical protein IQ06DRAFT_374968 [Stagonospora sp. SRC1lsM3a]	P40009.1	RecName: Full=Golgi apyrase; AltName: Full=ATP-diphosphatase; AltName: Full=ATP-diphosphohydrolase; AltName: Full=Adenosine diphosphatase; Short=ADPase; AltName: Full=Golgi nucleoside diphosphatase; AltName: Full=Yeast nucleoside diphosphatase 1	--	--	--	--	--	--	KOG1386	Nucleoside phosphatase	[F]	METABOLISM	Nucleotide transport and metabolism	GO	COG5371	Ectonucleoside triphosphate diphosphohydrolase	Cellular Component: Golgi membrane (GO:0000139);|Molecular Function: ATP binding (GO:0005524);|Biological Process: protein glycosylation (GO:0006486);|Biological Process: sphingolipid metabolic process (GO:0006665);|Cellular Component: membrane (GO:0016020);|Cellular Component: integral component of membrane (GO:0016021);|Molecular Function: nucleoside-diphosphatase activity (GO:0017110);|Molecul…	--	--
CL1543Contig1	3.36987	9.18283e-05	gi|1029190702|gb|OAL55261.1|	hypothetical protein IQ07DRAFT_160947 [Pyrenochaeta sp. DS3sAY3a]	--	--	--	--	--	--	--	--	--	--
CL1544Contig1	7.45432	6.15757e-52	gi|1029183009|gb|OAL47582.1|	hypothetical protein IQ07DRAFT_515780 [Pyrenochaeta sp. DS3sAY3a]	--	--	--	--	--	--	--	--	--	--
CL1545Contig1	23.8856	9.12916e-97	gi|169618489|ref|XP_001802658.1|	hypothetical protein SNOG_12435 [Parastagonospora nodorum SN15]	Q5A1L6.1	RecName: Full=Major glycerophosphoinositol permease GIT3; Short=GroPCho permease GIT3; AltName: Full=Glycerophosphodiester transporter GIT3	--	--	--	KOG0252	Inorganic phosphate transporter	Molecular Function: glycerophosphodiester transmembrane transporter activity (GO:0001406);|Biological Process: glycerophosphodiester transmembrane transport (GO:0001407);|Cellular Component: plasma membrane (GO:0005886);|Biological Process: pathogenesis (GO:0009405);|Cellular Component: integral component of membrane (GO:0016021);	--	--
CL1545Contig2	0.305409	0.000169229	gi|628070885|ref|XP_007700096.1|	hypothetical protein COCSADRAFT_142537 [Bipolaris sorokiniana ND90Pr]	Q5A1L6.1	RecName: Full=Major glycerophosphoinositol permease GIT3; Short=GroPCho permease GIT3; AltName: Full=Glycerophosphodiester transporter GIT3	--	--	--	KOG0252	Inorganic phosphate transporter	Molecular Function: glycerophosphodiester transmembrane transporter activity (GO:0001406);|Biological Process: glycerophosphodiester transmembrane transport (GO:0001407);|Cellular Component: plasma membrane (GO:0005886);|Biological Process: pathogenesis (GO:0009405);|Cellular Component: integral component of membrane (GO:0016021);	--	--
CL1546Contig1	2.60002	0.0360269	gi|1028892511|gb|OAK94782.1|	Rho GTPase activation protein [Stagonospora sp. SRC1lsM3a]	P33277.1	RecName: Full=GTPase-activating protein; AltName: Full=Ras GTPase-activating protein	pte:PTT_14697	IQGAP2_3	Ras GTPase-activating-like protein IQGAP2/3	KOG2128	Ras GTPase-activating protein family - IQGAP	Molecular Function: GTPase activator activity (GO:0005096);|Cellular Component: nucleus (GO:0005634);|Cellular Component: cytosol (GO:0005829);|Biological Process: signal transduction involved in conjugation with cellular fusion (GO:0032005);|Biological Process: negative regulation of Ras protein signal transduction (GO:0046580);	ko04810	Regulation of actin cytoskeleton
CL1546Contig2	0.138667	4.86508e-09	gi|169600527|ref|XP_001793686.1|	hypothetical protein SNOG_03102 [Parastagonospora nodorum SN15]	P33277.1	RecName: Full=GTPase-activating protein; AltName: Full=Ras GTPase-activating protein	pno:SNOG_03102	IQGAP2_3	Ras GTPase-activating-like protein IQGAP2/3	KOG2128	Ras GTPase-activating protein family - IQGAP	Molecular Function: GTPase activator activity (GO:0005096);|Cellular Component: nucleus (GO:0005634);|Cellular Component: cytosol (GO:0005829);|Biological Process: signal transduction involved in conjugation with cellular fusion (GO:0032005);|Biological Process: negative regulation of Ras protein signal transduction (GO:0046580);	ko04810	Regulation of actin cytoskeleton
CL1547Contig2	0.209071	9.34436e-54	gi|1028895482|gb|OAK97744.1|	hypothetical protein IQ06DRAFT_307874 [Stagonospora sp. SRC1lsM3a]	--	--	--	--	--	--	--	--	--	--
CL1551Contig1	10.4891	7.65111e-06	gi|169595972|ref|XP_001791410.1|	hypothetical protein SNOG_00733 [Parastagonospora nodorum SN15]	Q9P7I1.2	RecName: Full=K(+)/H(+) antiporter 1	--	--	--	KOG1650	Predicted K+/H+-antiporter	Cellular Component: plasma membrane (GO:0005886);|Molecular Function: potassium:proton antiporter activity (GO:0015386);|Cellular Component: integral component of membrane (GO:0016021);|Biological Process: cellular potassium ion homeostasis (GO:0030007);|Biological Process: potassium ion transmembrane transport (GO:0071805);	--	--
CL1553Contig2	5.08171	1.6658e-10	gi|169617087|ref|XP_001801958.1|	hypothetical protein SNOG_11719 [Parastagonospora nodorum SN15]	O34355.1	RecName: Full=Putative amidohydrolase YtcJ	--	--	--	--	--	Molecular Function: hydrolase activity, acting on carbon-nitrogen (but not peptide) bonds (GO:0016810);	--	--
CL1558Contig1	0.339616	2.80707e-05	gi|189190866|ref|XP_001931772.1|	conserved hypothetical protein [Pyrenophora tritici-repentis Pt-1C-BFP]	P40100.1	RecName: Full=Protoporphyrin uptake protein 1	--	--	--	--	--	Cellular Component: fungal-type vacuole (GO:0000324);|Cellular Component: plasma membrane (GO:0005886);|Biological Process: response to stress (GO:0006950);|Cellular Component: integral component of membrane (GO:0016021);|Biological Process: heme transmembrane transport (GO:0035351);	--	--
CL1559Contig1	4.20909	8.77762e-36	gi|1028904383|gb|OAL06631.1|	hypothetical protein IQ06DRAFT_205847, partial [Stagonospora sp. SRC1lsM3a]	--	--	--	--	--	--	--	--	--	--
CL155Contig1	3.33956	9.88448e-30	gi|1029188093|gb|OAL52656.1|	general substrate transporter [Pyrenochaeta sp. DS3sAY3a]	Q9Y783.1	RecName: Full=Superoxide dismutase [Mn], mitochondrial; Flags: Precursor	--	--	--	KOG0254	Predicted transporter (major facilitator superfamily)	Biological Process: age-dependent response to oxidative stress involved in chronological cell aging (GO:0001324);|Molecular Function: superoxide dismutase activity (GO:0004784);|Cellular Component: mitochondrial matrix (GO:0005759);|Molecular Function: manganese ion binding (GO:0030145);	--	--
CL1564Contig1	2.20822	2.72701e-05	gi|189193865|ref|XP_001933271.1|	hypothetical protein PTRG_02938 [Pyrenophora tritici-repentis Pt-1C-BFP]	--	--	--	--	--	--	--	--	--	--
CL1565Contig1	0.448685	2.99277e-07	--	--	--	--	--	--	--	--	--	--	--	--
CL1565Contig2	0.389163	2.87116e-52	--	--	--	--	--	--	--	--	--	--	--	--
CL1567Contig1	3.36457	0.000630167	gi|1028898290|gb|OAL00545.1|	Di-copper centre-containing protein [Stagonospora sp. SRC1lsM3a]	Q5AUW8.1	RecName: Full=Tyrosinase-like protein orsC; AltName: Full=Orsellinic acid/F9775 biosynthesis cluster protein C; Flags: Precursor	pno:SNOG_13474	TYR	tyrosinase	--	--	Molecular Function: monooxygenase activity (GO:0004497);|Molecular Function: metal ion binding (GO:0046872);	ko00950|ko00350|ko00740|ko00965	Isoquinoline alkaloid biosynthesis|Tyrosine metabolism|Riboflavin metabolism|Betalain biosynthesis
CL1573Contig1	0.464826	0.0184918	gi|330945291|ref|XP_003306527.1|	hypothetical protein PTT_19693 [Pyrenophora teres f. teres 0-1]	--	--	--	--	--	--	--	--	--	--
CL1575Contig2	2.32412	3.76079e-06	--	--	--	--	--	--	--	--	--	--	--	--
CL1577Contig1	66.3251	7.09892e-06	gi|961974975|gb|KTB43915.1|	putative conserved hypothetical protein [Moniliophthora roreri]	O67554.1	RecName: Full=Putative L-lysine 2,3-aminomutase aq_1632; Short=LAM	--	--	--	--	--	Molecular Function: isomerase activity (GO:0016853);|Molecular Function: metal ion binding (GO:0046872);|Molecular Function: 4 iron, 4 sulfur cluster binding (GO:0051539);	--	--
CL157Contig2	2.83521	3.06285e-47	gi|1029184920|gb|OAL49488.1|	succinate-CoA ligase [Pyrenochaeta sp. DS3sAY3a]	Q9P567.1	RecName: Full=Succinate--CoA ligase [ADP-forming] subunit beta, mitochondrial; AltName: Full=Succinyl-CoA synthetase beta chain; Short=SCS-beta; Flags: Precursor	bor:COCMIDRAFT_102635	LSC2	succinyl-CoA synthetase beta subunit	KOG2799	Succinyl-CoA synthetase, beta subunit	Molecular Function: succinate-CoA ligase (ADP-forming) activity (GO:0004775);|Molecular Function: ATP binding (GO:0005524);|Cellular Component: mitochondrion (GO:0005739);|Biological Process: tricarboxylic acid cycle (GO:0006099);|Molecular Function: metal ion binding (GO:0046872);	ko00020|ko00640|ko01200	Citrate cycle (TCA cycle)|Propanoate metabolism|Carbon metabolism
CL1581Contig1	0.326777	2.53442e-42	gi|1020697305|gb|KZM18330.1|	heme binding [Ascochyta rabiei]	A0A1B4XBH0.1	RecName: Full=Cytochrome P450 monooxygenase sdnE; AltName: Full=Sordarin/hypoxysordarin biosynthesis cluster protein E	--	--	--	KOG0156	Cytochrome P450 CYP2 subfamily	Molecular Function: monooxygenase activity (GO:0004497);|Molecular Function: iron ion binding (GO:0005506);|Cellular Component: integral component of membrane (GO:0016021);|Molecular Function: oxidoreductase activity, acting on paired donors, with incorporation or reduction of molecular oxygen (GO:0016705);|Biological Process: antibiotic biosynthetic process (GO:0017000);|Molecular Function: heme…	--	--
CL1584Contig1	0.230912	1.69788e-13	--	--	--	--	--	--	--	--	--	--	--	--
CL1585Contig1	5.64515	1.34482e-06	gi|253981808|gb|ACT46742.1|	white collar-2 [Parastagonospora nodorum]	Q00858.1	RecName: Full=Cutinase gene palindrome-binding protein; Short=PBP	--	--	--	KOG0671	LAMMER dual specificity kinases	Molecular Function: DNA binding transcription factor activity (GO:0003700);|Cellular Component: nucleus (GO:0005634);|Biological Process: transcription, DNA-templated (GO:0006351);|Molecular Function: zinc ion binding (GO:0008270);|Molecular Function: sequence-specific DNA binding (GO:0043565);	--	--
CL1585Contig2	3.99074	5.64907e-16	gi|821061127|gb|KKY16588.1|	putative protein kinase domain protein [Diplodia seriata]	Q45FA5.1	RecName: Full=Serine/threonine-protein kinase SRPK; Short=PSRPK	--	--	--	KOG0671	LAMMER dual specificity kinases	Molecular Function: protein serine/threonine kinase activity (GO:0004674);|Molecular Function: ATP binding (GO:0005524);|Cellular Component: nucleus (GO:0005634);	--	--
CL1586Contig1	3.45679	0.00261664	gi|1029182460|gb|OAL47034.1|	hypothetical protein IQ07DRAFT_127485 [Pyrenochaeta sp. DS3sAY3a]	Q9C1X5.1	RecName: Full=Uncharacterized oxidoreductase P32A8.02	--	--	--	KOG1577	Aldo/keto reductase family proteins	Cellular Component: nucleus (GO:0005634);|Cellular Component: cytoplasm (GO:0005737);|Cellular Component: cytosol (GO:0005829);|Biological Process: arabinose catabolic process (GO:0019568);|Molecular Function: D-xylose:NADP reductase activity (GO:0032866);|Molecular Function: L-arabinose:NADP reductase activity (GO:0032867);|Biological Process: D-xylose catabolic process (GO:0042843);	--	--
CL1591Contig1	2.23376	1.68821e-21	gi|1028901720|gb|OAL03971.1|	hypothetical protein IQ06DRAFT_244310 [Stagonospora sp. SRC1lsM3a]	P47173.1	RecName: Full=Uncharacterized protein YJR142W	--	--	--	KOG4313	Thiamine pyrophosphokinase	Molecular Function: 8-oxo-dGDP phosphatase activity (GO:0044715);	--	--
CL1594Contig1	2.00436	2.72573e-06	--	--	--	--	--	--	--	--	--	--	--	--
CL15Contig4	3.16792	7.93691e-66	gi|1020704898|gb|KZM25099.1|	glutathione transferase [Ascochyta rabiei]	Q0TXG3.1	RecName: Full=Adenylosuccinate synthetase; Short=AMPSase; Short=AdSS; AltName: Full=IMP--aspartate ligase	bze:COCCADRAFT_21344	GST, gst	glutathione S-transferase	KOG1355	Adenylosuccinate synthase	Molecular Function: adenylosuccinate synthase activity (GO:0004019);|Molecular Function: GTP binding (GO:0005525);|Cellular Component: cytoplasm (GO:0005737);|Biological Process: fumarate metabolic process (GO:0006106);|Biological Process: 'de novo' AMP biosynthetic process (GO:0044208);|Biological Process: IMP metabolic process (GO:0046040);|Molecular Function: metal ion binding (GO:0046872);|Mo…	ko00982|ko00480|ko00980	Drug metabolism - cytochrome P450|Glutathione metabolism|Metabolism of xenobiotics by cytochrome P450
CL1600Contig1	17.5318	1.50399e-89	gi|1029189143|gb|OAL53704.1|	hypothetical protein IQ07DRAFT_608999 [Pyrenochaeta sp. DS3sAY3a]	P38680.2	RecName: Full=N amino acid transport system protein; AltName: Full=Methyltryptophan resistance protein	--	--	--	KOG4754	Predicted phosphoglycerate mutase	Biological Process: amino acid transmembrane transport (GO:0003333);|Molecular Function: amino acid transmembrane transporter activity (GO:0015171);|Cellular Component: integral component of membrane (GO:0016021);	--	--
CL1600Contig2	23.5459	1.78092e-18	gi|169622390|ref|XP_001804604.1|	hypothetical protein SNOG_14416 [Parastagonospora nodorum SN15]	--	--	--	--	--	--	--	--	--	--
CL1604Contig1	3.31222	0.0239946	gi|169597637|ref|XP_001792242.1|	hypothetical protein SNOG_01606 [Parastagonospora nodorum SN15]	O59700.1	RecName: Full=Uncharacterized transporter C36.03c	pno:SNOG_01606	TPO1	MFS transporter, DHA1 family, multidrug resistance protein	KOG0255	Synaptic vesicle transporter SVOP and related transporters (major facilitator superfamily)	Molecular Function: spermine transmembrane transporter activity (GO:0000297);|Cellular Component: fungal-type vacuole (GO:0000324);|Cellular Component: endoplasmic reticulum (GO:0005783);|Cellular Component: plasma membrane (GO:0005886);|Molecular Function: spermidine transmembrane transporter activity (GO:0015606);|Cellular Component: integral component of membrane (GO:0016021);|Biological Proce…	--	--
CL1605Contig1	2.49187	0.0202121	gi|1028894091|gb|OAK96358.1|	hypothetical protein IQ06DRAFT_380693 [Stagonospora sp. SRC1lsM3a]	Q44471.1	RecName: Full=Probable tartrate dehydrogenase/decarboxylase TtuC; Short=TDH; AltName: Full=D-malate dehydrogenase [decarboxylating]	--	--	--	KOG0786	3-isopropylmalate dehydrogenase	Molecular Function: magnesium ion binding (GO:0000287);|Cellular Component: cytoplasm (GO:0005737);|Molecular Function: tartrate dehydrogenase activity (GO:0009027);|Molecular Function: D-malate dehydrogenase (decarboxylating) activity (GO:0046553);|Molecular Function: tartrate decarboxylase activity (GO:0050319);|Molecular Function: NAD binding (GO:0051287);	--	--
CL1607Contig1	3.01882	3.64567e-14	--	--	--	--	--	--	--	--	--	--	--	--
CL1610Contig1	0.3423	5.43013e-11	gi|1028899586|gb|OAL01839.1|	hypothetical protein IQ06DRAFT_128819 [Stagonospora sp. SRC1lsM3a]	--	--	--	--	--	--	--	--	--	--
CL1614Contig2	0.0445677	5.38505e-08	gi|1028895058|gb|OAK97322.1|	hypothetical protein IQ06DRAFT_338566 [Stagonospora sp. SRC1lsM3a]	Q41420.1	PUTATIVE PSEUDOGENE: RecName: Full=Putative calmodulin-3; Short=CaM-3	--	--	--	KOG0027	Calmodulin and related proteins (EF-Hand superfamily)	Molecular Function: calcium ion binding (GO:0005509);	--	--
CL1615Contig1	10.2148	6.54416e-151	gi|1020708113|gb|KZM27927.1|	exo-1,4-beta-D-glucosaminidase [Ascochyta rabiei]	D4AUH1.1	RecName: Full=Exo-beta-D-glucosaminidase ARB_07888; Flags: Precursor	pno:SNOG_15490	csxA	exo-1,4-beta-D-glucosaminidase	KOG0725	Reductases with broad range of substrate specificities	Biological Process: polysaccharide catabolic process (GO:0000272);|Cellular Component: extracellular region (GO:0005576);|Biological Process: chitin catabolic process (GO:0006032);|Molecular Function: exo-1,4-beta-D-glucosaminidase activity (GO:0052761);	ko00520	Amino sugar and nucleotide sugar metabolism
CL1622Contig1	2.84696	9.73479e-30	gi|1027158503|gb|OAG18883.1|	hypothetical protein CC77DRAFT_174086 [Alternaria alternata]	--	--	--	--	--	--	--	--	--	--
CL1624Contig1	7.05356	4.43267e-106	gi|1029191532|gb|OAL56091.1|	peptide transporter PTR2-A [Pyrenochaeta sp. DS3sAY3a]	P32901.2	RecName: Full=Peptide transporter PTR2; AltName: Full=Peptide permease PTR2	pno:SNOG_04674	TC.POT	proton-dependent oligopeptide transporter, POT family	KOG1237	H+/oligopeptide symporter	Cellular Component: plasma membrane (GO:0005886);|Biological Process: protein transport (GO:0015031);|Molecular Function: peptide transporter activity (GO:0015197);|Biological Process: peptide transport (GO:0015833);|Cellular Component: integral component of membrane (GO:0016021);|Molecular Function: transmembrane transporter activity (GO:0022857);|Molecular Function: dipeptide transporter activi…	--	--
CL1625Contig1	0.25625	0.00464174	gi|1028895718|gb|OAK97978.1|	hypothetical protein IQ06DRAFT_26923 [Stagonospora sp. SRC1lsM3a]	A1CI53.2	RecName: Full=Plasma membrane fusion protein prm1	--	--	--	--	--	Cellular Component: plasma membrane (GO:0005886);|Cellular Component: integral component of membrane (GO:0016021);|Biological Process: plasma membrane fusion involved in cytogamy (GO:0032220);|Cellular Component: mating projection tip (GO:0043332);	--	--
CL1626Contig1	0.286809	0.0469287	gi|169621472|ref|XP_001804146.1|	hypothetical protein SNOG_13946 [Parastagonospora nodorum SN15]	P53929.1	RecName: Full=Uncharacterized protein YNL108C	pno:SNOG_13946	TFC7	transcription factor C subunit 7	--	--	Biological Process: dephosphorylation (GO:0016311);|Molecular Function: phosphatase activity (GO:0016791);	--	--
CL1627Contig1	0.303222	7.38526e-15	gi|189205116|ref|XP_001938893.1|	2-nitropropane dioxygenase precursor [Pyrenophora tritici-repentis Pt-1C-BFP]	Q01284.1	RecName: Full=Nitronate monooxygenase; AltName: Full=2-nitropropane dioxygenase; Short=2-NPD; AltName: Full=Nitroalkane oxidase; Flags: Precursor	nhe:NECHADRAFT_42834	ncd2, npd	nitronate monooxygenase	--	--	Molecular Function: DNA binding transcription factor activity (GO:0003700);|Cellular Component: nucleus (GO:0005634);|Biological Process: response to xenobiotic stimulus (GO:0009410);|Molecular Function: nitronate monooxygenase activity (GO:0018580);	ko00910	Nitrogen metabolism
CL1630Contig2	0.209091	4.27756e-110	gi|330930529|ref|XP_003303069.1|	hypothetical protein PTT_15105 [Pyrenophora teres f. teres 0-1]	O13801.1	RecName: Full=Uncharacterized RNA-binding protein C17H9.04c	--	--	--	KOG4198	RNA-binding Ran Zn-finger protein and related proteins	Molecular Function: RNA binding (GO:0003723);|Cellular Component: nucleolus (GO:0005730);|Molecular Function: metal ion binding (GO:0046872);	--	--
CL1633Contig1	0.105697	1.08892e-26	gi|1029185124|gb|OAL49692.1|	Clavaminate synthase-like protein [Pyrenochaeta sp. DS3sAY3a]	D7PHZ1.1	RecName: Full=Oxidoreductase vrtI; AltName: Full=Viridicatumtoxin synthesis protein I	--	--	--	KOG0143	Iron/ascorbate family oxidoreductases	Biological Process: terpenoid biosynthetic process (GO:0016114);|Molecular Function: oxidoreductase activity (GO:0016491);|Molecular Function: metal ion binding (GO:0046872);	--	--
CL1636Contig1	0.0997459	3.03976e-19	gi|1028897561|gb|OAK99816.1|	ketoacyl-synt-domain-containing protein [Stagonospora sp. SRC1lsM3a]	Q03149.2	RecName: Full=Conidial yellow pigment biosynthesis polyketide synthase; Short=PKS	--	--	--	KOG1202	Animal-type fatty acid synthase and related proteins	Biological Process: biosynthetic process (GO:0009058);|Molecular Function: transferase activity (GO:0016740);|Molecular Function: hydrolase activity, acting on ester bonds (GO:0016788);|Biological Process: secondary metabolic process (GO:0019748);|Biological Process: sporulation resulting in formation of a cellular spore (GO:0030435);|Molecular Function: phosphopantetheine binding (GO:0031177);|B…	--	--
CL1640Contig1	2.79547	4.20014e-55	gi|1027155495|gb|OAG15884.1|	FAD monooxygenase-like protein [Alternaria alternata]	B5ZA76.1	RecName: Full=Peptidoglycan deacetylase; Short=PG deacetylase; AltName: Full=Acetylxylan esterase	--	--	--	KOG1212	Amidases	Molecular Function: hydrolase activity, acting on carbon-nitrogen (but not peptide) bonds (GO:0016810);|Biological Process: xylan catabolic process (GO:0045493);|Molecular Function: acetylxylan esterase activity (GO:0046555);|Molecular Function: metal ion binding (GO:0046872);|Biological Process: cell wall organization (GO:0071555);	--	--
CL1640Contig2	20.9044	0.0410346	gi|1028891308|gb|OAK93587.1|	polysaccharide deacetylase family protein [Stagonospora sp. SRC1lsM3a]	B5ZA76.1	RecName: Full=Peptidoglycan deacetylase; Short=PG deacetylase; AltName: Full=Acetylxylan esterase	--	--	--	KOG1212	Amidases	Molecular Function: hydrolase activity, acting on carbon-nitrogen (but not peptide) bonds (GO:0016810);|Biological Process: xylan catabolic process (GO:0045493);|Molecular Function: acetylxylan esterase activity (GO:0046555);|Molecular Function: metal ion binding (GO:0046872);|Biological Process: cell wall organization (GO:0071555);	--	--
CL1642Contig1	4.885	0.021573	gi|1028903135|gb|OAL05384.1|	hypothetical protein IQ06DRAFT_212638 [Stagonospora sp. SRC1lsM3a]	--	--	--	--	--	--	--	--	--	--
CL1644Contig1	0.246689	5.48082e-32	gi|1028892909|gb|OAK95179.1|	hypothetical protein IQ06DRAFT_285338 [Stagonospora sp. SRC1lsM3a]	--	--	--	--	--	--	--	--	--	--
CL1645Contig1	5.27389	0.00112539	gi|1028903360|gb|OAL05609.1|	DUF171-domain-containing protein [Stagonospora sp. SRC1lsM3a]	Q5T280.3	RecName: Full=Putative methyltransferase C9orf114; AltName: Full=Centromere protein 32; Short=CENP-32; AltName: Full=Kinetochore-associated protein; AltName: Full=SPOUT domain-containing methyltransferase 1	pno:SNOG_00159	K09142	uncharacterized protein	KOG3925	Uncharacterized conserved protein	Cellular Component: kinetochore (GO:0000776);|Cellular Component: condensed chromosome kinetochore (GO:0000777);|Molecular Function: RNA binding (GO:0003723);|Cellular Component: cytoplasm (GO:0005737);|Biological Process: cell cycle (GO:0007049);|Molecular Function: methyltransferase activity (GO:0008168);|Biological Process: posttranscriptional regulation of gene expression (GO:0010608);|Cellul…	--	--
CL1647Contig1	2.21709	9.1765e-06	gi|1020698164|gb|KZM19066.1|	oxidoreductase [Ascochyta rabiei]	A3LZU7.2	RecName: Full=L-rhamnose-1-dehydrogenase	bsc:COCSADRAFT_40878	LRA1	L-rhamnose 1-dehydrogenase	KOG0725	Reductases with broad range of substrate specificities	Molecular Function: NADH dehydrogenase activity (GO:0003954);|Biological Process: rhamnose catabolic process (GO:0019301);|Molecular Function: L-rhamnose 1-dehydrogenase activity (GO:0050034);|Biological Process: oxidation-reduction process (GO:0055114);	ko00051	Fructose and mannose metabolism
CL164Contig2	2.02727	2.25492e-16	gi|1028904453|gb|OAL06701.1|	hypothetical protein IQ06DRAFT_354679 [Stagonospora sp. SRC1lsM3a]	P23724.1	RecName: Full=Proteasome subunit beta type-6; AltName: Full=Multicatalytic endopeptidase complex subunit C5; AltName: Full=Proteasome component C5; Flags: Precursor	--	--	--	KOG0179	20S proteasome, regulatory subunit beta type PSMB1/PRE7	Molecular Function: threonine-type endopeptidase activity (GO:0004298);|Cellular Component: nucleus (GO:0005634);|Cellular Component: endoplasmic reticulum membrane (GO:0005789);|Cellular Component: plasma membrane (GO:0005886);|Biological Process: proteasomal ubiquitin-independent protein catabolic process (GO:0010499);|Cellular Component: proteasome core complex, beta-subunit complex (GO:001977…	--	--
CL164Contig3	3.2722	9.09325e-11	gi|1028904452|gb|OAL06700.1|	NAD-dependent glycerol-3-phosphate dehydrogenase [Stagonospora sp. SRC1lsM3a]	Q7Z8E7.1	RecName: Full=Glycerol-3-phosphate dehydrogenase [NAD(+)]	pno:SNOG_03768	GPD1	glycerol-3-phosphate dehydrogenase (NAD+)	KOG2711	Glycerol-3-phosphate dehydrogenase/dihydroxyacetone 3-phosphate reductase	Molecular Function: glycerol-3-phosphate dehydrogenase [NAD+] activity (GO:0004367);|Biological Process: carbohydrate metabolic process (GO:0005975);|Cellular Component: glycerol-3-phosphate dehydrogenase complex (GO:0009331);|Biological Process: glycerol-3-phosphate catabolic process (GO:0046168);|Molecular Function: NAD binding (GO:0051287);	ko00564|ko04011	Glycerophospholipid metabolism|MAPK signaling pathway - yeast
CL1652Contig1	Inf	0.000672855	--	--	--	--	--	--	--	--	--	--	--	--
CL1655Contig1	0.411595	8.0472e-36	gi|1028901661|gb|OAL03912.1|	hypothetical protein IQ06DRAFT_270154 [Stagonospora sp. SRC1lsM3a]	O14224.1	RecName: Full=Rho GDP-dissociation inhibitor; Short=Rho GDI	--	--	--	KOG3205	Rho GDP-dissociation inhibitor	Molecular Function: Rho GDP-dissociation inhibitor activity (GO:0005094);|Cellular Component: nucleus (GO:0005634);|Cellular Component: cytosol (GO:0005829);|Biological Process: actin filament organization (GO:0007015);|Biological Process: small GTPase mediated signal transduction (GO:0007264);	--	--
CL1656Contig1	10.1605	2.31927e-26	gi|1028897392|gb|OAK99647.1|	class I glutamine amidotransferase-like protein [Stagonospora sp. SRC1lsM3a]	--	--	--	--	--	--	--	--	--	--
CL1657Contig1	0.259412	6.53268e-31	gi|1029181044|gb|OAL45623.1|	acid protease [Pyrenochaeta sp. DS3sAY3a]	--	--	--	--	--	--	--	--	--	--
CL1658Contig1	0.402554	0.00831349	gi|1029186471|gb|OAL51036.1|	hypothetical protein IQ07DRAFT_508609 [Pyrenochaeta sp. DS3sAY3a]	--	--	--	--	--	--	--	--	--	--
CL165Contig1	0	0.00671315	gi|909989884|gb|KNG47389.1|	hypothetical protein TW65_05940 [Stemphylium lycopersici]	--	--	--	--	--	--	--	--	--	--
CL1662Contig1	7.86886	1.50281e-194	gi|396458110|ref|XP_003833668.1|	hypothetical protein LEMA_P064290.1 [Leptosphaeria maculans JN3]	--	--	--	--	--	--	--	--	--	--
CL1664Contig1	5.44299	0.0107014	gi|1028896715|gb|OAK98972.1|	chromodomain helicase-like protein [Stagonospora sp. SRC1lsM3a]	O14139.1	RecName: Full=Chromodomain helicase hrp3; AltName: Full=ATP-dependent helicase hrp3	pte:PTT_07688	CHD1	chromodomain-helicase-DNA-binding protein 1	KOG0384	Chromodomain-helicase DNA-binding protein	Cellular Component: nuclear chromatin (GO:0000790);|Molecular Function: DNA binding (GO:0003677);|Molecular Function: helicase activity (GO:0004386);|Molecular Function: ATP binding (GO:0005524);|Cellular Component: nucleus (GO:0005634);|Biological Process: chromatin remodeling (GO:0006338);|Biological Process: transcription, DNA-templated (GO:0006351);|Molecular Function: DNA-dependent ATPase ac…	--	--
CL1667Contig2	0.373063	3.61333e-05	gi|1028899991|gb|OAL02244.1|	hypothetical protein IQ06DRAFT_132974 [Stagonospora sp. SRC1lsM3a]	--	--	--	--	--	--	--	--	--	--
CL166Contig3	0.107385	2.00547e-11	gi|396495869|ref|XP_003844650.1|	hypothetical protein LEMA_P023010.1 [Leptosphaeria maculans JN3]	Q0UG82.2	RecName: Full=Putative DNA helicase INO80	pno:SNOG_09232	INO80, INOC1	DNA helicase INO80	--	--	Molecular Function: DNA binding (GO:0003677);|Molecular Function: helicase activity (GO:0004386);|Molecular Function: ATP binding (GO:0005524);|Biological Process: DNA repair (GO:0006281);|Biological Process: chromatin remodeling (GO:0006338);|Biological Process: transcription, DNA-templated (GO:0006351);|Biological Process: regulation of transcription, DNA-templated (GO:0006355);|Biological Proc…	--	--
CL1676Contig1	0.396971	7.64824e-23	gi|1028903539|gb|OAL05788.1|	PMT-domain-containing protein [Stagonospora sp. SRC1lsM3a]	P33775.1	RecName: Full=Dolichyl-phosphate-mannose--protein mannosyltransferase 1	pno:SNOG_00187	POMT	dolichyl-phosphate-mannose-protein mannosyltransferase	KOG3359	Dolichyl-phosphate-mannose:protein O-mannosyl transferase	Molecular Function: dolichyl-phosphate-mannose-protein mannosyltransferase activity (GO:0004169);|Cellular Component: integral component of membrane (GO:0016021);|Biological Process: fungal-type cell wall organization (GO:0031505);|Biological Process: protein exit from endoplasmic reticulum (GO:0032527);|Biological Process: protein O-linked mannosylation (GO:0035269);|Biological Process: ER-assoc…	ko00514	Other types of O-glycan biosynthesis
CL1677Contig1	4.55357	0.016403	gi|1028898874|gb|OAL01128.1|	hypothetical protein IQ06DRAFT_325783 [Stagonospora sp. SRC1lsM3a]	--	--	--	--	--	--	--	--	--	--
CL1677Contig2	4.37987	3.43004e-52	gi|169626349|ref|XP_001806575.1|	hypothetical protein SNOG_16461 [Parastagonospora nodorum SN15]	Q0TVK3.1	RecName: Full=tRNA N6-adenosine threonylcarbamoyltransferase; AltName: Full=N6-L-threonylcarbamoyladenine synthase; Short=t(6)A synthase; AltName: Full=t(6)A37 threonylcarbamoyladenosine biosynthesis protein KAE1; AltName: Full=tRNA threonylcarbamoyladenosine biosynthesis protein KAE1	pno:SNOG_16461	KAE1, tsaD, QRI7	N6-L-threonylcarbamoyladenine synthase	KOG2708	Predicted metalloprotease with chaperone activity (RNAse H/HSP70 fold)	Cellular Component: EKC/KEOPS complex (GO:0000408);|Biological Process: tRNA threonylcarbamoyladenosine modification (GO:0002949);|Cellular Component: nucleus (GO:0005634);|Cellular Component: cytoplasm (GO:0005737);|Biological Process: transcription, DNA-templated (GO:0006351);|Biological Process: regulation of transcription, DNA-templated (GO:0006355);|Molecular Function: metal ion binding (GO:…	--	--
CL1678Contig1	0.431066	1.14041e-07	--	--	--	--	--	--	--	--	--	--	--	--
CL1678Contig2	0.406794	0.00255167	--	--	--	--	--	--	--	--	--	--	--	--
CL167Contig1	2.78127	6.47718e-49	gi|909989785|gb|KNG47290.1|	2-succinylbenzoate-CoA ligase [Stemphylium lycopersici]	Q4G176.3	RecName: Full=Acyl-CoA synthetase family member 3, mitochondrial; Flags: Precursor	--	--	--	KOG1176	Acyl-CoA synthetase	Molecular Function: ATP binding (GO:0005524);|Cellular Component: mitochondrion (GO:0005739);|Cellular Component: mitochondrial matrix (GO:0005759);|Biological Process: fatty acid metabolic process (GO:0006631);|Biological Process: fatty acid biosynthetic process (GO:0006633);|Molecular Function: acid-thiol ligase activity (GO:0016878);|Molecular Function: very long-chain fatty acid-CoA ligase ac…	--	--
CL1682Contig1	2.64704	0.000382057	gi|189201251|ref|XP_001936962.1|	mitochondrial dicarboxylate transporter [Pyrenophora tritici-repentis Pt-1C-BFP]	P0C582.1	RecName: Full=Putative mitochondrial 2-oxoglutarate/malate carrier protein; Short=OGCP; AltName: Full=Mitochondrial carrier 33	pte:PTT_19664	SLC25A11, OGC	solute carrier family 25 (mitochondrial oxoglutarate transporter), member 11	KOG0759	Mitochondrial oxoglutarate/malate carrier proteins	Cellular Component: mitochondrial inner membrane (GO:0005743);|Biological Process: mitochondrial transport (GO:0006839);|Molecular Function: oxoglutarate:malate antiporter activity (GO:0015367);|Cellular Component: integral component of membrane (GO:0016021);	--	--
CL1683Contig1	0.455693	9.80376e-05	gi|1028897173|gb|OAK99429.1|	hypothetical protein IQ06DRAFT_18483 [Stagonospora sp. SRC1lsM3a]	Q9UTR6.2	RecName: Full=Initiation-specific alpha-1,6-mannosyltransferase	--	--	--	--	--	Molecular Function: alpha-1,6-mannosyltransferase activity (GO:0000009);|Biological Process: cell wall mannoprotein biosynthetic process (GO:0000032);|Cellular Component: alpha-1,6-mannosyltransferase complex (GO:0000136);|Cellular Component: endoplasmic reticulum membrane (GO:0005789);|Biological Process: N-glycan processing (GO:0006491);|Biological Process: glycoprotein biosynthetic process (GO…	--	--
CL1683Contig2	0.0986123	1.24135e-21	gi|1029179367|gb|OAL43953.1|	hypothetical protein IQ07DRAFT_649739 [Pyrenochaeta sp. DS3sAY3a]	Q9UTR6.2	RecName: Full=Initiation-specific alpha-1,6-mannosyltransferase	--	--	--	--	--	Molecular Function: alpha-1,6-mannosyltransferase activity (GO:0000009);|Biological Process: cell wall mannoprotein biosynthetic process (GO:0000032);|Cellular Component: alpha-1,6-mannosyltransferase complex (GO:0000136);|Cellular Component: endoplasmic reticulum membrane (GO:0005789);|Biological Process: N-glycan processing (GO:0006491);|Biological Process: glycoprotein biosynthetic process (GO…	--	--
CL1688Contig1	19.6067	8.59486e-17	gi|1028902799|gb|OAL05049.1|	hypothetical protein IQ06DRAFT_290998 [Stagonospora sp. SRC1lsM3a]	--	--	--	--	--	--	--	--	--	--
CL1689Contig1	Inf	0.00188406	gi|169607637|ref|XP_001797238.1|	hypothetical protein SNOG_06877 [Parastagonospora nodorum SN15]	P38439.1	RecName: Full=RNA polymerase-associated protein LEO1	pno:SNOG_06877	LEO1	RNA polymerase-associated protein LEO1	KOG2428	Uncharacterized conserved protein	Molecular Function: transcription factor activity, RNA polymerase II transcription factor binding (GO:0001076);|Molecular Function: RNA binding (GO:0003723);|Cellular Component: nucleus (GO:0005634);|Biological Process: chromatin organization (GO:0006325);|Biological Process: DNA-templated transcription, termination (GO:0006353);|Biological Process: transcription elongation from RNA polymerase II…	--	--
CL1690Contig1	0.148319	0.000933966	gi|1028901615|gb|OAL03866.1|	SET domain-containing protein, partial [Stagonospora sp. SRC1lsM3a]	O74467.1	RecName: Full=SET domain-containing protein 5	--	--	--	KOG2084	Predicted histone tail methylase containing SET domain	Cellular Component: nuclear chromatin (GO:0000790);|Cellular Component: nucleus (GO:0005634);|Cellular Component: cytosol (GO:0005829);|Molecular Function: protein-lysine N-methyltransferase activity (GO:0016279);|Molecular Function: histone-lysine N-methyltransferase activity (GO:0018024);|Biological Process: histone lysine methylation (GO:0034968);	--	--
CL1692Contig1	3.31793	2.99628e-34	gi|1029181335|gb|OAL45913.1|	putative histone deacetylase [Pyrenochaeta sp. DS3sAY3a]	P53096.1	RecName: Full=Probable histone deacetylase HOS2	pno:SNOG_00459	HOS2	histone deacetylase HOS2	KOG1342	Histone deacetylase complex, catalytic component RPD3	Biological Process: chromatin organization (GO:0006325);|Biological Process: transcription, DNA-templated (GO:0006351);|Biological Process: regulation of transcription, DNA-templated (GO:0006355);|Biological Process: histone deacetylation (GO:0016575);|Molecular Function: NAD-dependent histone deacetylase activity (GO:0017136);|Molecular Function: NAD-dependent histone deacetylase activity (H3-K1…	--	--
CL1693Contig1	3.93084	0.000954925	gi|169603908|ref|XP_001795375.1|	hypothetical protein SNOG_04963 [Parastagonospora nodorum SN15]	P38907.1	RecName: Full=Central kinetochore subunit CHL4; AltName: Full=Chromosome loss protein 4; AltName: Full=Chromosome transmission fidelity protein 17; AltName: Full=Minichromosome maintenance protein 17	pno:SNOG_04963	MIS15, CHL4	central kinetochore subunit Mis15/CHL4	--	--	Cellular Component: condensed nuclear chromosome outer kinetochore (GO:0000942);|Molecular Function: structural molecule activity (GO:0005198);|Biological Process: chromosome segregation (GO:0007059);|Biological Process: mitotic spindle assembly checkpoint (GO:0007094);|Biological Process: establishment of mitotic sister chromatid cohesion (GO:0034087);|Biological Process: establishment of meioti…	--	--
CL1696Contig1	3.36431	0.0011951	gi|1028904996|gb|OAL07244.1|	cytochrome P450 76C3 [Stagonospora sp. SRC1lsM3a]	G3Y416.1	RecName: Full=Cytochrome P450 monooxygenase yanC; AltName: Full=Yanuthone D synthesis protein C; Flags: Precursor	--	--	--	KOG0156	Cytochrome P450 CYP2 subfamily	Molecular Function: monooxygenase activity (GO:0004497);|Molecular Function: iron ion binding (GO:0005506);|Biological Process: terpenoid biosynthetic process (GO:0016114);|Molecular Function: oxidoreductase activity, acting on paired donors, with incorporation or reduction of molecular oxygen (GO:0016705);|Molecular Function: heme binding (GO:0020037);	--	--
CL169Contig1	0.319076	3.03497e-06	gi|396481451|ref|XP_003841242.1|	hypothetical protein LEMA_P091720.1 [Leptosphaeria maculans JN3]	--	--	--	--	--	--	--	--	--	--
CL16Contig1	0.303161	1.14588e-10	gi|909991747|gb|KNG49215.1|	5-methylcytosine g t mismatch-specific dna [Stemphylium lycopersici]	Q0D153.1	RecName: Full=MFS-type transporter ATEG_00331; AltName: Full=Isoflavipucine biosynthesis cluster protein ATEG_00331; Flags: Precursor	--	--	--	KOG0254	Predicted transporter (major facilitator superfamily)	Cellular Component: integral component of membrane (GO:0016021);|Biological Process: transmembrane transport (GO:0055085);	--	--
CL16Contig3	0.453239	1.41783e-30	gi|1028895030|gb|OAK97294.1|	hypothetical protein IQ06DRAFT_42619 [Stagonospora sp. SRC1lsM3a]	--	--	--	--	--	--	--	--	--	--
CL16Contig5	3.54414	0.00520184	gi|1028895030|gb|OAK97294.1|	hypothetical protein IQ06DRAFT_42619 [Stagonospora sp. SRC1lsM3a]	--	--	--	--	--	--	--	--	--	--
CL16Contig6	2.00112	8.63012e-12	gi|1028904679|gb|OAL06927.1|	MFS transporter-like protein [Stagonospora sp. SRC1lsM3a]	Q0D153.1	RecName: Full=MFS-type transporter ATEG_00331; AltName: Full=Isoflavipucine biosynthesis cluster protein ATEG_00331; Flags: Precursor	--	--	--	KOG0254	Predicted transporter (major facilitator superfamily)	Cellular Component: integral component of membrane (GO:0016021);|Biological Process: transmembrane transport (GO:0055085);	--	--
CL1700Contig1	0.244636	0.0195088	gi|909993645|gb|KNG51082.1|	wd repeat-containing protein [Stemphylium lycopersici]	O94394.2	RecName: Full=Uncharacterized WD repeat-containing protein C126.01c	--	--	--	--	--	Cellular Component: nucleus (GO:0005634);|Cellular Component: cytosol (GO:0005829);	--	--
CL1701Contig1	0.492563	6.37314e-21	gi|1029186925|gb|OAL51489.1|	hypothetical protein IQ07DRAFT_563599 [Pyrenochaeta sp. DS3sAY3a]	A7J1T2.1	RecName: Full=Mitogen-activated protein kinase kinase kinase 13-A	--	--	--	KOG0192	Tyrosine kinase specific for activated (GTP-bound) p21cdc42Hs	Molecular Function: MAP kinase kinase kinase activity (GO:0004709);|Molecular Function: ATP binding (GO:0005524);|Cellular Component: cytoplasm (GO:0005737);|Cellular Component: membrane (GO:0016020);|Biological Process: protein autophosphorylation (GO:0046777);	--	--
CL1702Contig2	2.55706	3.1175e-20	gi|1027154672|gb|OAG15065.1|	tricorn protease domain 2-containing protein [Alternaria alternata]	Q9VU68.1	RecName: Full=Actin-interacting protein 1; Short=AIP1; AltName: Full=Protein flare	--	--	--	KOG0318	WD40 repeat stress protein/actin interacting protein	Biological Process: establishment of planar polarity (GO:0001736);|Molecular Function: actin binding (GO:0003779);|Cellular Component: cytoskeleton (GO:0005856);|Biological Process: border follicle cell migration (GO:0007298);|Biological Process: actin filament depolymerization (GO:0030042);|Biological Process: regulation of actin filament polymerization (GO:0030833);|Biological Process: regulati…	--	--
CL1703Contig1	0.305127	1.47375e-52	gi|1028899951|gb|OAL02204.1|	MFS general substrate transporter [Stagonospora sp. SRC1lsM3a]	Q10097.1	RecName: Full=Uncharacterized transporter C11D3.18C	--	--	--	KOG2533	Permease of the major facilitator superfamily	Cellular Component: endoplasmic reticulum (GO:0005783);|Cellular Component: plasma membrane (GO:0005886);|Cellular Component: integral component of membrane (GO:0016021);|Molecular Function: carboxylic acid transmembrane transporter activity (GO:0046943);|Biological Process: carboxylic acid transmembrane transport (GO:1905039);	--	--
CL1707Contig1	2.53653	6.52742e-09	gi|1028898617|gb|OAL00871.1|	hypothetical protein IQ06DRAFT_134380 [Stagonospora sp. SRC1lsM3a]	O80713.1	RecName: Full=Short-chain dehydrogenase reductase 3a; Short=AtSDR3a	--	--	--	KOG0725	Reductases with broad range of substrate specificities	Biological Process: plant-type hypersensitive response (GO:0009626);|Molecular Function: oxidoreductase activity (GO:0016491);|Biological Process: defense response to bacterium (GO:0042742);	--	--
CL1711Contig1	3.16215	8.27324e-71	gi|169596779|ref|XP_001791813.1|	hypothetical protein SNOG_01159 [Parastagonospora nodorum SN15]	--	--	--	--	--	--	--	--	--	--
CL1711Contig2	9.84428	1.34942e-82	gi|1028899377|gb|OAL01630.1|	hypothetical protein IQ06DRAFT_367990 [Stagonospora sp. SRC1lsM3a]	--	--	--	--	--	--	--	--	--	--
CL1713Contig1	4.15859	2.49129e-05	gi|1029182510|gb|OAL47084.1|	MFS general substrate transporter [Pyrenochaeta sp. DS3sAY3a]	B5BP49.1	RecName: Full=Uncharacterized transporter C460.05	--	--	--	KOG2533	Permease of the major facilitator superfamily	Cellular Component: endoplasmic reticulum (GO:0005783);|Cellular Component: integral component of membrane (GO:0016021);|Molecular Function: transmembrane transporter activity (GO:0022857);	--	--
CL1714Contig1	4.11898	1.29519e-06	gi|685875319|gb|AIP87509.1|	putative Zn2Cys6 transcription factor [fungal sp. NRRL 50135]	A0A089FQI6.1	RecName: Full=Pyrrolocin cluster transcription factor fsdR; AltName: Full=Pyrrolocin biosynthesis protein R	--	--	--	KOG0255	Synaptic vesicle transporter SVOP and related transporters (major facilitator superfamily)	Molecular Function: RNA polymerase II transcription factor activity, sequence-specific DNA binding (GO:0000981);|Molecular Function: DNA binding (GO:0003677);|Cellular Component: nucleus (GO:0005634);|Biological Process: transcription, DNA-templated (GO:0006351);|Molecular Function: zinc ion binding (GO:0008270);	--	--
CL1717Contig1	34.6463	2.3618e-39	gi|928526742|ref|XP_014082168.1|	hypothetical protein COCC4DRAFT_131053 [Bipolaris maydis ATCC 48331]	O14337.1	RecName: Full=Probable 54S ribosomal protein L7, mitochondrial; Flags: Precursor	bor:COCMIDRAFT_109018	RP-L5, MRPL5, rplE	large subunit ribosomal protein L5	KOG0398	Mitochondrial/chloroplast ribosomal protein L5/L7	Biological Process: ribosomal large subunit assembly (GO:0000027);|Molecular Function: RNA binding (GO:0003723);|Molecular Function: structural constituent of ribosome (GO:0003735);|Cellular Component: mitochondrion (GO:0005739);|Cellular Component: mitochondrial large ribosomal subunit (GO:0005762);|Biological Process: translation (GO:0006412);|Cellular Component: cytosolic large ribosomal subun…	ko03010	Ribosome
CL1718Contig1	0.296574	6.12731e-06	gi|1029179133|gb|OAL43720.1|	MFS general substrate transporter [Pyrenochaeta sp. DS3sAY3a]	Q2YIJ8.1	RecName: Full=Glucose/galactose transporter	pno:SNOG_00015	fucP	MFS transporter, FHS family, L-fucose permease	--	--	Molecular Function: galactose transmembrane transporter activity (GO:0005354);|Molecular Function: glucose transmembrane transporter activity (GO:0005355);|Cellular Component: plasma membrane (GO:0005886);|Cellular Component: Gram-negative-bacterium-type cell wall (GO:0009276);|Cellular Component: integral component of membrane (GO:0016021);	--	--
CL1721Contig1	0.222451	1.27818e-44	gi|1028895860|gb|OAK98120.1|	hypothetical protein IQ06DRAFT_28729 [Stagonospora sp. SRC1lsM3a]	--	--	--	--	--	--	--	--	--	--
CL1726Contig1	0.431332	5.9488e-29	gi|1028900085|gb|OAL02338.1|	aldehyde dehydrogenase [Stagonospora sp. SRC1lsM3a]	Q1K615.1	RecName: Full=Beta-apo-4'-carotenal oxygenase; AltName: Full=Beta-apo-4'-carotenal dehydrogenase; AltName: Full=Yellow protein 1	pno:SNOG_05777	carD	beta-apo-4'-carotenal oxygenase	KOG2456	Aldehyde dehydrogenase	Molecular Function: aldehyde dehydrogenase [NAD(P)+] activity (GO:0004030);|Biological Process: cellular aldehyde metabolic process (GO:0006081);|Biological Process: carotenoid biosynthetic process (GO:0016117);	ko00906	Carotenoid biosynthesis
CL1728Contig1	0.158838	1.44457e-171	gi|1029184268|gb|OAL48838.1|	thiolase-like protein [Pyrenochaeta sp. DS3sAY3a]	P07857.2	RecName: Full=Non-specific lipid-transfer protein; Short=NSL-TP; AltName: Full=Propanoyl-CoA C-acyltransferase; AltName: Full=SCP-chi; AltName: Full=SCPX; AltName: Full=Sterol carrier protein 2; Short=SCP-2; AltName: Full=Sterol carrier protein X; Short=SCP-X	pno:SNOG_05110	SCP2, SCPX	sterol carrier protein 2	KOG1406	Peroxisomal 3-ketoacyl-CoA-thiolase P-44/SCP2	Cellular Component: mitochondrion (GO:0005739);|Cellular Component: peroxisome (GO:0005777);|Biological Process: steroid biosynthetic process (GO:0006694);|Molecular Function: sterol transporter activity (GO:0015248);|Biological Process: phospholipid transport (GO:0015914);|Biological Process: positive regulation of intracellular cholesterol transport (GO:0032385);|Molecular Function: sterol bind…	ko04146|ko00120	Peroxisome|Primary bile acid biosynthesis
CL172Contig1	3.37813	9.30719e-23	gi|1029186459|gb|OAL51024.1|	cation diffusion facilitator 10 [Pyrenochaeta sp. DS3sAY3a]	P59015.2	RecName: Full=Vacuolar protein sorting-associated protein 18 homolog	--	--	--	KOG2034	Vacuolar sorting protein PEP3/VPS18	Cellular Component: lysosomal membrane (GO:0005765);|Cellular Component: endosome (GO:0005768);|Biological Process: intracellular protein transport (GO:0006886);|Biological Process: vesicle docking involved in exocytosis (GO:0006904);|Biological Process: endosome organization (GO:0007032);|Biological Process: lysosome organization (GO:0007040);|Biological Process: optokinetic behavior (GO:0007634…	--	--
CL1731Contig1	0.20293	1.36727e-28	gi|1028896191|gb|OAK98451.1|	WD40 repeat-like protein [Stagonospora sp. SRC1lsM3a]	O43379.4	RecName: Full=WD repeat-containing protein 62	--	--	--	KOG1408	WD40 repeat protein	Cellular Component: spindle pole (GO:0000922);|Molecular Function: RNA binding (GO:0003723);|Cellular Component: nucleus (GO:0005634);|Cellular Component: U5 snRNP (GO:0005682);|Cellular Component: centrosome (GO:0005813);|Cellular Component: centriole (GO:0005814);|Cellular Component: microtubule organizing center (GO:0005815);|Cellular Component: cytosol (GO:0005829);|Biological Process: mitoti…	--	--
CL1732Contig1	23.2017	6.25979e-11	gi|169619537|ref|XP_001803181.1|	hypothetical protein SNOG_12967 [Parastagonospora nodorum SN15]	O94386.1	RecName: Full=Uncharacterized protein C29A10.09c	pno:SNOG_12967	PARN	poly(A)-specific ribonuclease	KOG1990	Poly(A)-specific exoribonuclease PARN	Molecular Function: 3'-5'-exoribonuclease activity (GO:0000175);|Cellular Component: condensed nuclear chromosome, centromeric region (GO:0000780);|Molecular Function: RNA binding (GO:0003723);|Biological Process: ncRNA 3'-end processing (GO:0043628);|Biological Process: heterochromatin assembly involved in chromatin silencing by small RNA (GO:0070924);	ko03018	RNA degradation
CL1733Contig1	0.411907	5.49184e-31	gi|1029183121|gb|OAL47694.1|	meiotically up-regulated gene 56 protein [Pyrenochaeta sp. DS3sAY3a]	O13992.1	RecName: Full=Meiotically up-regulated gene 56 protein	--	--	--	--	--	Cellular Component: ascospore wall (GO:0005619);|Cellular Component: prospore membrane (GO:0005628);|Cellular Component: nucleus (GO:0005634);|Cellular Component: cytosol (GO:0005829);|Biological Process: ascospore wall assembly (GO:0030476);|Biological Process: protein localization to prospore membrane (GO:1902657);	--	--
CL1735Contig1	0.209337	8.17328e-05	gi|1020698590|gb|KZM19441.1|	hypothetical protein ST47_g9439 [Ascochyta rabiei]	J9N5P9.1	RecName: Full=Global transcription regulator sge1; AltName: Full=Six gene expression protein 1	--	--	--	KOG4476	Gluconate transport-inducing protein	Cellular Component: nucleus (GO:0005634);|Biological Process: transcription, DNA-templated (GO:0006351);|Biological Process: regulation of transcription, DNA-templated (GO:0006355);|Biological Process: pathogenesis (GO:0009405);	--	--
CL1736Contig1	0.4276	0.0128448	gi|1029187297|gb|OAL51861.1|	hypothetical protein IQ07DRAFT_394423 [Pyrenochaeta sp. DS3sAY3a]	--	--	--	--	--	--	--	--	--	--
CL1740Contig1	229.695	0	gi|1029187144|gb|OAL51708.1|	hypothetical protein IQ07DRAFT_586071 [Pyrenochaeta sp. DS3sAY3a]	--	--	--	--	--	--	--	--	--	--
CL1742Contig1	2.07745	4.59885e-22	gi|627826119|ref|XP_007685278.1|	hypothetical protein COCMIDRAFT_87823 [Bipolaris oryzae ATCC 44560]	Q8X077.1	RecName: Full=Probable proteasome subunit alpha type-2	bze:COCCADRAFT_110558	PSMA2	20S proteasome subunit alpha 2	KOG0181	20S proteasome, regulatory subunit alpha type PSMA2/PRE8	Molecular Function: threonine-type endopeptidase activity (GO:0004298);|Cellular Component: nucleus (GO:0005634);|Biological Process: proteasomal ubiquitin-independent protein catabolic process (GO:0010499);|Cellular Component: proteasome core complex, alpha-subunit complex (GO:0019773);|Cellular Component: proteasome storage granule (GO:0034515);|Biological Process: proteasome-mediated ubiquitin…	ko03050	Proteasome
CL1745Contig1	0.213796	7.23652e-104	gi|189210519|ref|XP_001941591.1|	hypothetical protein PTRG_11260 [Pyrenophora tritici-repentis Pt-1C-BFP]	P72926.2	RecName: Full=UPF0187 protein sll1024	--	--	--	--	--	Cellular Component: plasma membrane (GO:0005886);|Cellular Component: integral component of membrane (GO:0016021);	--	--
CL1747Contig1	0.169119	2.48672e-64	gi|169625521|ref|XP_001806164.1|	hypothetical protein SNOG_16034 [Parastagonospora nodorum SN15]	Q8TGG8.2	RecName: Full=Probable guanosine-diphosphatase; Short=GDPase	pno:SNOG_16034	E3.6.1.42	guanosine-diphosphatase	KOG1385	Nucleoside phosphatase	Cellular Component: Golgi membrane (GO:0000139);|Molecular Function: guanosine-diphosphatase activity (GO:0004382);|Biological Process: protein glycosylation (GO:0006486);|Cellular Component: integral component of membrane (GO:0016021);	--	--
CL1749Contig1	7.06465	1.60369e-24	gi|1046802725|gb|OCL08849.1|	hypothetical protein AOQ84DRAFT_317778, partial [Glonium stellatum]	--	--	--	--	--	--	--	--	--	--
CL1750Contig1	0.382704	0.000373948	gi|1028901971|gb|OAL04221.1|	phosphate-repressible phosphate permease-like protein [Stagonospora sp. SRC1lsM3a]	P15710.1	RecName: Full=Phosphate-repressible phosphate permease pho-4	pno:SNOG_15532	SLC20A, PIT	solute carrier family 20 (sodium-dependent phosphate transporter)	KOG2493	Na+/Pi symporter	Molecular Function: inorganic phosphate transmembrane transporter activity (GO:0005315);|Cellular Component: integral component of plasma membrane (GO:0005887);|Molecular Function: sodium:inorganic phosphate symporter activity (GO:0015319);|Molecular Function: identical protein binding (GO:0042802);	--	--
CL1751Contig1	4.73018	1.75962e-11	gi|169600817|ref|XP_001793831.1|	hypothetical protein SNOG_03261 [Parastagonospora nodorum SN15]	P96712.1	RecName: Full=Multidrug resistance protein 3; AltName: Full=Multidrug-efflux transporter 3	--	--	--	--	--	Cellular Component: integral component of plasma membrane (GO:0005887);|Molecular Function: transmembrane transporter activity (GO:0022857);|Biological Process: response to antibiotic (GO:0046677);	--	--
CL1752Contig1	3.78179	0.00627153	gi|1028901527|gb|OAL03778.1|	hypothetical protein IQ06DRAFT_111223 [Stagonospora sp. SRC1lsM3a]	P54607.1	RecName: Full=Putative phosphatase YhcW	--	--	--	KOG2914	Predicted haloacid-halidohydrolase and related hydrolases	Molecular Function: 2-deoxyglucose-6-phosphatase activity (GO:0003850);|Molecular Function: glucose-6-phosphatase activity (GO:0004346);|Molecular Function: metal ion binding (GO:0046872);	--	--
CL1753Contig1	0.251252	2.27024e-05	gi|169615156|ref|XP_001800994.1|	hypothetical protein SNOG_10732 [Parastagonospora nodorum SN15]	--	--	--	--	--	--	--	--	--	--
CL1756Contig1	0.113804	3.81177e-07	gi|396477733|ref|XP_003840349.1|	similar to MFS multidrug transporter [Leptosphaeria maculans JN3]	Q9USN4.2	RecName: Full=Uncharacterized transporter C1529.01	--	--	--	KOG0255	Synaptic vesicle transporter SVOP and related transporters (major facilitator superfamily)	Cellular Component: endoplasmic reticulum (GO:0005783);|Cellular Component: integral component of membrane (GO:0016021);|Molecular Function: transmembrane transporter activity (GO:0022857);	--	--
CL1759Contig1	2.65438	0.00334943	gi|1029190458|gb|OAL55018.1|	MFS general substrate transporter [Pyrenochaeta sp. DS3sAY3a]	Q2UPC1.1	RecName: Full=MFS efflux transporter aclA; AltName: Full=Aspirochlorine biosynthesis protein A	--	--	--	KOG0254	Predicted transporter (major facilitator superfamily)	Cellular Component: integral component of membrane (GO:0016021);|Biological Process: transmembrane transport (GO:0055085);	--	--
CL175Contig1	0.135291	2.72152e-29	gi|594715789|gb|EXU98697.1|	MFS transporter [Metarhizium robertsii]	A0A0D2YFZ8.1	RecName: Full=Efflux pump FUB11; AltName: Full=Fusaric acid biosynthesis protein 11	--	--	--	KOG0255	Synaptic vesicle transporter SVOP and related transporters (major facilitator superfamily)	Cellular Component: plasma membrane (GO:0005886);|Cellular Component: integral component of membrane (GO:0016021);|Biological Process: transmembrane transport (GO:0055085);	--	--
CL175Contig2	0.333359	2.26043e-47	gi|953393982|ref|XP_014541233.1|	Major facilitator superfamily domain, general substrate transporter, partial [Metarhizium brunneum ARSEF 3297]	A0A089FNE5.1	RecName: Full=MFS transporter prlL; AltName: Full=Pyrrolocin biosynthesis protein L	--	--	--	KOG2533	Permease of the major facilitator superfamily	Cellular Component: plasma membrane (GO:0005886);|Cellular Component: integral component of membrane (GO:0016021);|Biological Process: transmembrane transport (GO:0055085);	--	--
CL1760Contig1	2.14459	0.00390062	gi|189198908|ref|XP_001935791.1|	protein transport protein SEC61 subunit alpha [Pyrenophora tritici-repentis Pt-1C-BFP]	Q870W0.1	RecName: Full=Protein transport protein SEC61 subunit alpha	pte:PTT_09674	SEC61A	protein transport protein SEC61 subunit alpha	KOG1373	Transport protein Sec61, alpha subunit	Molecular Function: signal sequence binding (GO:0005048);|Cellular Component: Sec61 translocon complex (GO:0005784);|Biological Process: SRP-dependent cotranslational protein targeting to membrane, translocation (GO:0006616);|Molecular Function: P-P-bond-hydrolysis-driven protein transmembrane transporter activity (GO:0015450);|Cellular Component: integral component of membrane (GO:0016021);|Biol…	ko04145|ko04141|ko03060	Phagosome|Protein processing in endoplasmic reticulum|Protein export
CL1761Contig1	0.254439	9.4303e-20	gi|1028905059|gb|OAL07307.1|	hypothetical protein IQ06DRAFT_372303 [Stagonospora sp. SRC1lsM3a]	P53326.1	RecName: Full=Uncharacterized protein YGR266W	--	--	--	--	--	Cellular Component: plasma membrane (GO:0005886);	--	--
CL1766Contig1	2.61201	1.92516e-45	gi|1027161289|gb|OAG21663.1|	aspartyl-tRNA synthetase [Alternaria alternata]	P17549.1	RecName: Full=Benzoate 4-monooxygenase; AltName: Full=Benzoate-para-hydroxylase; Short=BpH; AltName: Full=Cytochrome P450 53	pte:PTT_11927	DARS, aspS	aspartyl-tRNA synthetase	KOG0556	Aspartyl-tRNA synthetase	Molecular Function: iron ion binding (GO:0005506);|Molecular Function: benzoate 4-monooxygenase activity (GO:0018664);|Molecular Function: heme binding (GO:0020037);|Cellular Component: intracellular membrane-bounded organelle (GO:0043231);|Biological Process: oxidation-reduction process (GO:0055114);	ko00970	Aminoacyl-tRNA biosynthesis
CL1767Contig1	0.106556	1.02949e-230	gi|1029187105|gb|OAL51669.1|	hypothetical protein IQ07DRAFT_387961 [Pyrenochaeta sp. DS3sAY3a]	--	--	--	--	--	--	--	--	--	--
CL176Contig1	2.07674	3.06997e-05	gi|1027158905|gb|OAG19284.1|	hypothetical protein CC77DRAFT_156145 [Alternaria alternata]	A0A0U1LQF6.1	RecName: Full=Cyclochlorotine biosynthesis protein O	--	--	--	--	--	Cellular Component: integral component of membrane (GO:0016021);|Biological Process: mycotoxin biosynthetic process (GO:0043386);	--	--
CL1777Contig1	0.172284	0.00441413	gi|1028896575|gb|OAK98832.1|	hypothetical protein IQ06DRAFT_252514 [Stagonospora sp. SRC1lsM3a]	O74398.1	RecName: Full=LIM domain-containing protein C4F6.12	--	--	--	KOG1703	Adaptor protein Enigma and related PDZ-LIM proteins	Cellular Component: actomyosin contractile ring (GO:0005826);|Biological Process: positive regulation of division septum assembly (GO:0010973);|Cellular Component: medial cortex (GO:0031097);|Cellular Component: cell division site (GO:0032153);|Biological Process: maintenance of actomyosin contractile ring localization (GO:0032189);|Biological Process: negative regulation of GTPase activity (GO:0…	--	--
CL1778Contig1	2.81305	4.53558e-13	gi|1029182012|gb|OAL46588.1|	hypothetical protein IQ07DRAFT_658878 [Pyrenochaeta sp. DS3sAY3a]	--	--	--	--	--	--	--	--	--	--
CL1779Contig1	0.343293	3.25546e-48	gi|1029186425|gb|OAL50990.1|	GPI mannosyltransferase 4 [Pyrenochaeta sp. DS3sAY3a]	Q4I785.2	RecName: Full=GPI mannosyltransferase 4; AltName: Full=GPI mannosyltransferase IV; Short=GPI-MT-IV	bsc:COCSADRAFT_111846	PIGZ, SMP3	phosphatidylinositol glycan, class Z	KOG3964	Phosphatidylglycerolphosphate synthase	Cellular Component: endoplasmic reticulum membrane (GO:0005789);|Biological Process: GPI anchor biosynthetic process (GO:0006506);|Cellular Component: integral component of membrane (GO:0016021);|Molecular Function: transferase activity, transferring glycosyl groups (GO:0016757);	ko00563	Glycosylphosphatidylinositol(GPI)-anchor biosynthesis
CL177Contig1	4.14752	4.55021e-39	gi|1028897237|gb|OAK99493.1|	RNI-like protein [Stagonospora sp. SRC1lsM3a]	Q6IQE9.1	RecName: Full=Alpha-ketoglutarate-dependent dioxygenase alkB homolog 6; AltName: Full=Alkylated DNA repair protein alkB homolog 6	pno:SNOG_14791	FBXL2_20	F-box and leucine-rich repeat protein 2/20	KOG3200	Uncharacterized conserved protein	Cellular Component: nucleus (GO:0005634);|Cellular Component: cytoplasm (GO:0005737);|Molecular Function: ferrous iron binding (GO:0008198);|Molecular Function: dioxygenase activity (GO:0051213);	--	--
CL1780Contig1	0.309865	0.00210148	gi|169606532|ref|XP_001796686.1|	hypothetical protein SNOG_06309 [Parastagonospora nodorum SN15]	G3Y420.1	RecName: Full=Cytochrome P450 monooxygenase yanH; AltName: Full=Yanuthone D synthesis protein H; Flags: Precursor	--	--	--	KOG0156	Cytochrome P450 CYP2 subfamily	Molecular Function: monooxygenase activity (GO:0004497);|Molecular Function: iron ion binding (GO:0005506);|Biological Process: terpenoid biosynthetic process (GO:0016114);|Molecular Function: oxidoreductase activity, acting on paired donors, with incorporation or reduction of molecular oxygen (GO:0016705);|Molecular Function: heme binding (GO:0020037);	--	--
CL1783Contig1	0.44249	0.0379614	gi|21450277|ref|NP_659149.1|	sodium/potassium-transporting ATPase subunit alpha-1 precursor [Mus musculus]	Q8VDN2.1	RecName: Full=Sodium/potassium-transporting ATPase subunit alpha-1; Short=Na(+)/K(+) ATPase alpha-1 subunit; AltName: Full=Sodium pump subunit alpha-1; Flags: Precursor	mmu:11928	ATP1A	sodium/potassium-transporting ATPase subunit alpha	KOG0203	Na+/K+ ATPase, alpha subunit	Biological Process: regulation of the force of heart contraction (GO:0002026);|Biological Process: regulation of sodium ion transport (GO:0002028);|Molecular Function: sodium:potassium-exchanging ATPase activity (GO:0005391);|Molecular Function: ATP binding (GO:0005524);|Cellular Component: endosome (GO:0005768);|Cellular Component: endoplasmic reticulum (GO:0005783);|Cellular Component: Golgi ap…	ko04024|ko04022	cAMP signaling pathway|cGMP-PKG signaling pathway
CL1786Contig1	0.483978	1.03882e-09	gi|1028903014|gb|OAL05263.1|	hypothetical protein IQ06DRAFT_67058 [Stagonospora sp. SRC1lsM3a]	--	--	--	--	--	--	--	--	--	--
CL1788Contig1	35.0212	2.3358e-110	gi|1046767849|gb|OCK76489.1|	alkaline phosphatase-like protein [Lepidopterella palustris CBS 459.81]	Q2U9J2.2	RecName: Full=GPI ethanolamine phosphate transferase 2; AltName: Full=Glycosylphosphatidylinositol-anchor biosynthesis protein 7	nfi:NFIA_023510	GPI7	ethanolaminephosphotransferase	KOG2125	Glycosylphosphatidylinositol anchor synthesis protein	Cellular Component: endoplasmic reticulum membrane (GO:0005789);|Biological Process: GPI anchor biosynthetic process (GO:0006506);|Cellular Component: integral component of membrane (GO:0016021);|Molecular Function: transferase activity (GO:0016740);	ko00563	Glycosylphosphatidylinositol(GPI)-anchor biosynthesis
CL1790Contig1	4.52649	0.0210455	gi|909991715|gb|KNG49183.1|	short-chain dehydrogenase reductase sdr [Stemphylium lycopersici]	Q56840.3	RecName: Full=2-(R)-hydroxypropyl-CoM dehydrogenase; Short=R-HPCDH; AltName: Full=Aliphatic epoxide carboxylation component III	--	--	--	KOG0725	Reductases with broad range of substrate specificities	Biological Process: propylene catabolic process (GO:0042208);|Molecular Function: 2-(R)-hydroxypropyl-CoM dehydrogenase activity (GO:0050574);	--	--
CL1792Contig1	3.22363	0.0105183	gi|156066019|ref|XP_001598931.1|	hypothetical protein SS1G_01020 [Sclerotinia sclerotiorum 1980]	Q2UPC4.1	RecName: Full=Cytochrome P450 monooxygenase aclL; AltName: Full=Aspirochlorine biosynthesis protein L	--	--	--	KOG0158	Cytochrome P450 CYP3/CYP5/CYP6/CYP9 subfamilies	Molecular Function: monooxygenase activity (GO:0004497);|Molecular Function: iron ion binding (GO:0005506);|Cellular Component: integral component of membrane (GO:0016021);|Molecular Function: oxidoreductase activity, acting on paired donors, with incorporation or reduction of molecular oxygen (GO:0016705);|Molecular Function: heme binding (GO:0020037);	--	--
CL1792Contig2	4.91905	8.14926e-52	gi|1046782637|gb|OCK90403.1|	Ent-kaurene synthase [Cenococcum geophilum 1.58]	B2DBF1.1	RecName: Full=Copalyl diphosphate synthase	--	--	--	KOG0156	Cytochrome P450 CYP2 subfamily	Molecular Function: lyase activity (GO:0016829);|Molecular Function: metal ion binding (GO:0046872);|Molecular Function: copalyl diphosphate synthase activity (GO:0050559);	--	--
CL1794Contig1	0.396222	1.03185e-32	gi|1029187011|gb|OAL51575.1|	hypothetical protein IQ07DRAFT_535906 [Pyrenochaeta sp. DS3sAY3a]	P79017.2	RecName: Full=Major allergen Asp f 2; AltName: Full=Allergen Asp f II; AltName: Allergen=Asp f 2; Flags: Precursor	--	--	--	--	--	Cellular Component: extracellular region (GO:0005576);|Molecular Function: metallopeptidase activity (GO:0008237);	--	--
CL1795Contig1	0.277777	0.00352473	gi|1027163948|gb|OAG24317.1|	metal homeostatis protein bsd2 [Alternaria alternata]	P38356.1	RecName: Full=Metal homeostatis protein BSD2; AltName: Full=Bypass SOD defects protein 2	--	--	--	KOG4812	Golgi-associated protein/Nedd4 WW domain-binding protein	Cellular Component: fungal-type vacuole (GO:0000324);|Cellular Component: fungal-type vacuole membrane (GO:0000329);|Molecular Function: signal transducer activity (GO:0004871);|Cellular Component: endoplasmic reticulum (GO:0005783);|Biological Process: ubiquitin-dependent protein catabolic process (GO:0006511);|Biological Process: protein targeting to vacuole (GO:0006623);|Cellular Component: in…	--	--
CL1797Contig1	0.190785	2.10547e-05	gi|682380449|gb|KFY63725.1|	hypothetical protein V496_03752 [Pseudogymnoascus sp. VKM F-4515 (FW-2607)]	A1CFL2.1	RecName: Full=Dehydrogenase patE; AltName: Full=Patulin synthesis protein E; Flags: Precursor	npa:UCRNP2_10242	betA, CHDH	choline dehydrogenase	KOG1238	Glucose dehydrogenase/choline dehydrogenase/mandelonitrile lyase (GMC oxidoreductase family)	Molecular Function: oxidoreductase activity, acting on CH-OH group of donors (GO:0016614);|Molecular Function: flavin adenine dinucleotide binding (GO:0050660);	ko00260	Glycine, serine and threonine metabolism
CL1798Contig2	0.0895216	0.00342928	gi|1029178715|gb|OAL43305.1|	Fasciclin-domain-containing protein [Pyrenochaeta sp. DS3sAY3a]	D4B388.1	RecName: Full=Fasciclin-like arabinogalactan protein ARB_02922; Flags: Precursor	--	--	--	KOG1437	Fasciclin and related adhesion glycoproteins	Cellular Component: plasma membrane (GO:0005886);|Cellular Component: anchored component of membrane (GO:0031225);	--	--
CL1799Contig1	17.5663	0.0092462	gi|169607763|ref|XP_001797301.1|	hypothetical protein SNOG_06941 [Parastagonospora nodorum SN15]	--	--	--	--	--	--	--	--	--	--
CL1799Contig2	2.01098	0.00763283	gi|169607763|ref|XP_001797301.1|	hypothetical protein SNOG_06941 [Parastagonospora nodorum SN15]	P38162.1	RecName: Full=Mitochondrial intermembrane space cysteine motif-containing protein MIX23; AltName: Full=Mitochondrial intermembrane space CX(n)C motif protein of 23 kDa	--	--	--	--	--	Cellular Component: mitochondrial intermembrane space (GO:0005758);	--	--
CL179Contig1	4.33288	3.0684e-07	gi|189202252|ref|XP_001937462.1|	ENTH domain containing protein [Pyrenophora tritici-repentis Pt-1C-BFP]	O60167.1	RecName: Full=ENTH domain-containing protein C19F8.03c	pno:SNOG_00209	PICALM	phosphatidylinositol-binding clathrin assembly protein	KOG0251	Clathrin assembly protein AP180 and related proteins, contain ENTH domain	Molecular Function: 1-phosphatidylinositol binding (GO:0005545);|Molecular Function: phosphatidylinositol-4,5-bisphosphate binding (GO:0005546);|Cellular Component: cytosol (GO:0005829);|Biological Process: intracellular protein transport (GO:0006886);|Biological Process: endocytosis (GO:0006897);|Cellular Component: clathrin-coated vesicle (GO:0030136);|Molecular Function: clathrin binding (GO:0…	--	--
CL179Contig2	98.3278	3.89134e-300	gi|1028903784|gb|OAL06033.1|	acid protease, partial [Stagonospora sp. SRC1lsM3a]	--	--	--	--	--	--	--	--	--	--
CL17Contig3	0.326066	0.0235144	gi|1028894147|gb|OAK96414.1|	hypothetical protein IQ06DRAFT_351838 [Stagonospora sp. SRC1lsM3a]	Q7PRH1.3	RecName: Full=Protein crossbronx homolog	--	--	--	KOG0429	Ubiquitin-conjugating enzyme-related protein Ft1, involved in programmed cell death	Biological Process: protein polyubiquitination (GO:0000209);|Cellular Component: nuclear chromatin (GO:0000790);|Cellular Component: cytoplasm (GO:0005737);|Biological Process: DNA repair (GO:0006281);|Biological Process: histone ubiquitination (GO:0016574);|Molecular Function: ubiquitin protein ligase binding (GO:0031625);|Cellular Component: HULC complex (GO:0033503);|Biological Process: protea…	--	--
CL17Contig4	3.83835	1.34984e-54	gi|1028899333|gb|OAL01586.1|	glutamate synthase-like protein [Stagonospora sp. SRC1lsM3a]	Q9C102.1	RecName: Full=Putative glutamate synthase [NADPH]; AltName: Full=NADPH-GOGAT	pte:PTT_08692	GLT1	glutamate synthase (NADPH/NADH)	KOG0399	Glutamate synthase	Molecular Function: glutamate synthase (NADPH) activity (GO:0004355);|Molecular Function: iron ion binding (GO:0005506);|Cellular Component: cytoplasm (GO:0005737);|Cellular Component: mitochondrion (GO:0005739);|Cellular Component: cytosol (GO:0005829);|Molecular Function: FMN binding (GO:0010181);|Molecular Function: glutamate synthase (NADH) activity (GO:0016040);|Biological Process: ammonia a…	ko00910|ko00250|ko01230	Nitrogen metabolism|Alanine, aspartate and glutamate metabolism|Biosynthesis of amino acids
CL1800Contig1	0.369218	4.34873e-17	gi|1029189653|gb|OAL54214.1|	hypothetical protein IQ07DRAFT_335868 [Pyrenochaeta sp. DS3sAY3a]	--	--	--	--	--	--	--	--	--	--
CL1803Contig1	0.450928	5.31286e-28	gi|1028897220|gb|OAK99476.1|	P-loop containing nucleoside triphosphate hydrolase protein [Stagonospora sp. SRC1lsM3a]	P41233.4	RecName: Full=ATP-binding cassette sub-family A member 1; AltName: Full=ATP-binding cassette transporter 1; Short=ABC-1; Short=ATP-binding cassette 1	--	--	--	KOG0059	Lipid exporter ABCA1 and related proteins, ABC superfamily	Biological Process: peptide secretion (GO:0002790);|Molecular Function: receptor binding (GO:0005102);|Molecular Function: ATP binding (GO:0005524);|Molecular Function: phospholipid transporter activity (GO:0005548);|Cellular Component: Golgi apparatus (GO:0005794);|Cellular Component: plasma membrane (GO:0005886);|Cellular Component: integral component of plasma membrane (GO:0005887);|Biological…	--	--
CL1804Contig1	0.472747	5.41404e-05	gi|1028899053|gb|OAL01307.1|	hypothetical protein IQ06DRAFT_139753 [Stagonospora sp. SRC1lsM3a]	Q9P7Q7.1	RecName: Full=Peroxide stress-activated histidine kinase mak1; AltName: Full=His-Asp phosphorelay kinase phk3; AltName: Full=Mcs4-associated kinase 1	--	--	--	KOG0519	Sensory transduction histidine kinase	Molecular Function: phosphorelay sensor kinase activity (GO:0000155);|Biological Process: phosphorelay signal transduction system (GO:0000160);|Molecular Function: ATP binding (GO:0005524);|Cellular Component: cytoplasm (GO:0005737);|Cellular Component: cytosol (GO:0005829);|Cellular Component: cell division site (GO:0032153);|Biological Process: cellular response to oxidative stress (GO:0034599)…	--	--
CL1804Contig2	0.313888	5.14669e-05	gi|1020705231|gb|KZM25380.1|	phosphorelay sensor kinase [Ascochyta rabiei]	Q9P7Q7.1	RecName: Full=Peroxide stress-activated histidine kinase mak1; AltName: Full=His-Asp phosphorelay kinase phk3; AltName: Full=Mcs4-associated kinase 1	--	--	--	KOG0519	Sensory transduction histidine kinase	Molecular Function: phosphorelay sensor kinase activity (GO:0000155);|Biological Process: phosphorelay signal transduction system (GO:0000160);|Molecular Function: ATP binding (GO:0005524);|Cellular Component: cytoplasm (GO:0005737);|Cellular Component: cytosol (GO:0005829);|Cellular Component: cell division site (GO:0032153);|Biological Process: cellular response to oxidative stress (GO:0034599)…	--	--
CL1805Contig1	4.73121	2.90828e-46	gi|1028903457|gb|OAL05706.1|	hypothetical protein IQ06DRAFT_373103 [Stagonospora sp. SRC1lsM3a]	P38318.1	RecName: Full=Uncharacterized membrane protein YBR220C	--	--	--	KOG3574	Acetyl-CoA transporter	Cellular Component: integral component of plasma membrane (GO:0005887);|Molecular Function: acetyl-CoA transmembrane transporter activity (GO:0008521);|Molecular Function: solute:proton symporter activity (GO:0015295);	--	--
CL1805Contig2	3.42661	5.48042e-16	gi|1028903456|gb|OAL05705.1|	hypothetical protein IQ06DRAFT_289810 [Stagonospora sp. SRC1lsM3a]	--	--	pte:PTT_09933	MAL2, MCM21	central kinetochore subunit Mal2/MCM21	--	--	--	--	--
CL1806Contig2	0.102616	7.77368e-45	gi|169620411|ref|XP_001803617.1|	hypothetical protein SNOG_13405 [Parastagonospora nodorum SN15]	--	--	--	--	--	--	--	--	--	--
CL1807Contig1	3.16706	0.000403227	gi|169606774|ref|XP_001796807.1|	hypothetical protein SNOG_06436 [Parastagonospora nodorum SN15]	Q4WN99.1	RecName: Full=2-(3-amino-3-carboxypropyl)histidine synthase subunit 2; AltName: Full=Diphthamide biosynthesis protein 2; AltName: Full=Diphtheria toxin resistance protein 2; AltName: Full=S-adenosyl-L-methionine:L-histidine 3-amino-3-carboxypropyltransferase 2	pno:SNOG_06436	DPH2	diphthamide biosynthesis protein 2	KOG2648	Diphthamide biosynthesis protein	Cellular Component: cytoplasm (GO:0005737);|Molecular Function: transferase activity (GO:0016740);|Biological Process: peptidyl-diphthamide biosynthetic process from peptidyl-histidine (GO:0017183);	--	--
CL1815Contig1	0.411044	0.0431717	gi|68349597|gb|AAY96699.1|	NADH dehydrogenase subunit 5 (mitochondrion) [Mus musculus]	P03921.3	RecName: Full=NADH-ubiquinone oxidoreductase chain 5; AltName: Full=NADH dehydrogenase subunit 5	mmu:17721	ND5	NADH-ubiquinone oxidoreductase chain 5	KOG4668	NADH dehydrogenase subunits 2, 5, and related proteins	Molecular Function: NADH dehydrogenase activity (GO:0003954);|Cellular Component: mitochondrion (GO:0005739);|Cellular Component: mitochondrial respiratory chain complex I (GO:0005747);|Molecular Function: NADH dehydrogenase (ubiquinone) activity (GO:0008137);|Cellular Component: integral component of membrane (GO:0016021);|Biological Process: ATP synthesis coupled electron transport (GO:0042773);	ko00190	Oxidative phosphorylation
CL1819Contig1	0.292238	1.6387e-24	gi|1028894012|gb|OAK96279.1|	hypothetical protein IQ06DRAFT_229985 [Stagonospora sp. SRC1lsM3a]	Q00808.1	RecName: Full=Vegetative incompatibility protein HET-E-1	--	--	--	--	--	Molecular Function: GTP binding (GO:0005525);	--	--
CL181Contig2	0.499181	6.9536e-05	gi|169620525|ref|XP_001803674.1|	hypothetical protein SNOG_13462 [Parastagonospora nodorum SN15]	G0S6T0.1	RecName: Full=Nucleoporin POM33; AltName: Full=Nuclear pore protein POM33; AltName: Full=Pore membrane protein of 33 kDa	--	--	--	KOG2655	Septin family protein (P-loop GTPase)	Cellular Component: nuclear pore (GO:0005643);|Biological Process: protein transport (GO:0015031);|Cellular Component: integral component of membrane (GO:0016021);|Cellular Component: nuclear membrane (GO:0031965);|Biological Process: mRNA transport (GO:0051028);	--	--
CL1823Contig1	3.67986	0.00190456	gi|1046784079|gb|OCK91834.1|	heme peroxidase [Cenococcum geophilum 1.58]	B0Y6R2.1	RecName: Full=Psi-producing oxygenase A; AltName: Full=Fatty acid oxygenase ppoA; Includes: RecName: Full=Linoleate 8R-lipoxygenase; Includes: RecName: Full=9,12-octadecadienoate 8-hydroperoxide 8R-isomerase	--	--	--	KOG2408	Peroxidase/oxygenase	Molecular Function: peroxidase activity (GO:0004601);|Molecular Function: iron ion binding (GO:0005506);|Biological Process: response to oxidative stress (GO:0006979);|Biological Process: pathogenesis (GO:0009405);|Molecular Function: oxidoreductase activity, acting on paired donors, with incorporation or reduction of molecular oxygen (GO:0016705);|Molecular Function: isomerase activity (GO:00168…	--	--
CL1823Contig2	12.6818	8.59207e-98	gi|1046784079|gb|OCK91834.1|	heme peroxidase [Cenococcum geophilum 1.58]	B0Y6R2.1	RecName: Full=Psi-producing oxygenase A; AltName: Full=Fatty acid oxygenase ppoA; Includes: RecName: Full=Linoleate 8R-lipoxygenase; Includes: RecName: Full=9,12-octadecadienoate 8-hydroperoxide 8R-isomerase	--	--	--	KOG2408	Peroxidase/oxygenase	Molecular Function: peroxidase activity (GO:0004601);|Molecular Function: iron ion binding (GO:0005506);|Biological Process: response to oxidative stress (GO:0006979);|Biological Process: pathogenesis (GO:0009405);|Molecular Function: oxidoreductase activity, acting on paired donors, with incorporation or reduction of molecular oxygen (GO:0016705);|Molecular Function: isomerase activity (GO:00168…	--	--
CL1825Contig2	2.89694	4.20695e-08	gi|1020700141|gb|KZM20862.1|	amino acid transmembrane transporter [Ascochyta rabiei]	Q9URZ3.1	RecName: Full=Probable proline-specific permease put4	bor:COCMIDRAFT_86246	YAT	yeast amino acid transporter	KOG1286	Amino acid transporters	Cellular Component: endoplasmic reticulum (GO:0005783);|Cellular Component: Golgi apparatus (GO:0005794);|Cellular Component: plasma membrane (GO:0005886);|Molecular Function: L-proline transmembrane transporter activity (GO:0015193);|Cellular Component: integral component of membrane (GO:0016021);|Biological Process: proline transmembrane transport (GO:0035524);	--	--
CL1826Contig1	9.34252	8.55289e-10	gi|953420805|ref|XP_014552474.1|	hypothetical protein COCVIDRAFT_110161 [Bipolaris victoriae FI3]	--	--	--	--	--	--	--	--	--	--
CL1827Contig1	21.9871	1.31864e-60	gi|1028900238|gb|OAL02490.1|	beta-lactamase/transpeptidase-like protein [Stagonospora sp. SRC1lsM3a]	Q8J0G0.1	RecName: Full=Acyltransferase mlcH; AltName: Full=Compactin biosynthesis protein H	--	--	--	--	--	Molecular Function: transferase activity, transferring acyl groups (GO:0016746);|Molecular Function: hydrolase activity (GO:0016787);	--	--
CL182Contig3	0.268294	0.0103871	gi|1028901749|gb|OAL04000.1|	hypothetical protein IQ06DRAFT_291625 [Stagonospora sp. SRC1lsM3a]	--	--	--	--	--	--	--	--	--	--
CL1831Contig1	2.01849	4.75228e-13	gi|1027160613|gb|OAG20988.1|	hypothetical protein CC77DRAFT_1019794 [Alternaria alternata]	P38329.1	RecName: Full=Vacuolar cation-chloride cotransporter 1; AltName: Full=Vacuolar homolog of CCC family protein 1	bsc:COCSADRAFT_28504	SLC12A9, CCC6	solute carrier family 12 (potassium/chloride transporters), member 9	KOG1288	Amino acid transporters	Biological Process: calcium ion transport (GO:0006816);|Molecular Function: potassium:chloride symporter activity (GO:0015379);|Molecular Function: potassium ion symporter activity (GO:0022820);|Cellular Component: integral component of vacuolar membrane (GO:0031166);|Biological Process: vacuolar transmembrane transport (GO:0034486);|Biological Process: potassium ion homeostasis (GO:0055075);|Cel…	--	--
CL1834Contig2	3.13028	4.12596e-20	gi|909988046|gb|KNG45630.1|	peptide transporter ptr2-a [Stemphylium lycopersici]	P32901.2	RecName: Full=Peptide transporter PTR2; AltName: Full=Peptide permease PTR2	bsc:COCSADRAFT_295841	TC.POT	proton-dependent oligopeptide transporter, POT family	KOG1237	H+/oligopeptide symporter	Cellular Component: plasma membrane (GO:0005886);|Biological Process: protein transport (GO:0015031);|Molecular Function: peptide transporter activity (GO:0015197);|Biological Process: peptide transport (GO:0015833);|Cellular Component: integral component of membrane (GO:0016021);|Molecular Function: transmembrane transporter activity (GO:0022857);|Molecular Function: dipeptide transporter activi…	--	--
CL1837Contig2	0.487351	7.16515e-15	gi|1028897196|gb|OAK99452.1|	hypothetical protein IQ06DRAFT_223947 [Stagonospora sp. SRC1lsM3a]	--	--	--	--	--	--	--	--	--	--
CL1838Contig1	3.53391	0.00891941	gi|1028894995|gb|OAK97259.1|	hypothetical protein IQ06DRAFT_42291 [Stagonospora sp. SRC1lsM3a]	Q9UT49.1	RecName: Full=Poly(A) RNA polymerase cid13; Short=PAP; AltName: Full=Caffeine-induced death protein 13; AltName: Full=Polynucleotide adenylyltransferase cid13	--	--	--	KOG2277	S-M checkpoint control protein CID1 and related nucleotidyltransferases	Molecular Function: mRNA 3'-UTR binding (GO:0003730);|Molecular Function: polynucleotide adenylyltransferase activity (GO:0004652);|Molecular Function: ATP binding (GO:0005524);|Cellular Component: nucleus (GO:0005634);|Cellular Component: cytoplasm (GO:0005737);|Cellular Component: cytosol (GO:0005829);|Biological Process: mRNA polyadenylation (GO:0006378);|Molecular Function: metal ion binding …	--	--
CL1840Contig1	13.599	0.000953461	gi|1028896018|gb|OAK98278.1|	hypothetical protein IQ06DRAFT_327707 [Stagonospora sp. SRC1lsM3a]	--	--	--	--	--	--	--	--	--	--
CL1842Contig1	4.00696	5.46803e-97	gi|628055681|ref|XP_007694781.1|	hypothetical protein COCSADRAFT_131280 [Bipolaris sorokiniana ND90Pr]	--	--	--	--	--	--	--	--	--	--
CL1846Contig1	2.57073	0.0491852	gi|1029192568|gb|OAL57126.1|	hypothetical protein IQ07DRAFT_607333 [Pyrenochaeta sp. DS3sAY3a]	P20824.2	RecName: Full=Phosphorus acquisition-controlling protein	--	--	--	--	--	Molecular Function: DNA binding (GO:0003677);|Cellular Component: nucleus (GO:0005634);|Biological Process: transcription, DNA-templated (GO:0006351);|Biological Process: regulation of transcription, DNA-templated (GO:0006355);|Molecular Function: protein dimerization activity (GO:0046983);	--	--
CL1848Contig1	7.69685	9.74539e-11	gi|1029189516|gb|OAL54077.1|	hypothetical protein IQ07DRAFT_597025 [Pyrenochaeta sp. DS3sAY3a]	O13780.1	RecName: Full=Uncharacterized protein C17G6.02c	--	--	--	--	--	Cellular Component: fungal-type vacuole (GO:0000324);|Molecular Function: phospholipid-translocating ATPase activity (GO:0004012);|Cellular Component: cytoplasm (GO:0005737);|Cellular Component: Golgi apparatus (GO:0005794);|Cellular Component: plasma membrane (GO:0005886);|Biological Process: response to stress (GO:0006950);|Cellular Component: integral component of membrane (GO:0016021);|Cellul…	--	--
CL1850Contig1	0.405696	7.56081e-13	gi|1020699167|gb|KZM19994.1|	adenosine deaminase [Ascochyta rabiei]	O42912.1	RecName: Full=tRNA-specific adenosine deaminase 1; AltName: Full=tRNA-specific adenosine-37 deaminase	pte:PTT_10741	TAD1, ADAT1	tRNA-specific adenosine deaminase 1	KOG2777	tRNA-specific adenosine deaminase 1	Biological Process: tRNA wobble adenosine to inosine editing (GO:0002100);|Molecular Function: RNA binding (GO:0003723);|Cellular Component: nucleus (GO:0005634);|Cellular Component: cytosol (GO:0005829);|Molecular Function: tRNA-specific adenosine-37 deaminase activity (GO:0043829);|Molecular Function: metal ion binding (GO:0046872);	--	--
CL1850Contig2	2.86464	3.88502e-30	gi|1028897323|gb|OAK99579.1|	hypothetical protein IQ06DRAFT_224447 [Stagonospora sp. SRC1lsM3a]	O42912.1	RecName: Full=tRNA-specific adenosine deaminase 1; AltName: Full=tRNA-specific adenosine-37 deaminase	--	--	--	KOG2777	tRNA-specific adenosine deaminase 1	Biological Process: tRNA wobble adenosine to inosine editing (GO:0002100);|Molecular Function: RNA binding (GO:0003723);|Cellular Component: nucleus (GO:0005634);|Cellular Component: cytosol (GO:0005829);|Molecular Function: tRNA-specific adenosine-37 deaminase activity (GO:0043829);|Molecular Function: metal ion binding (GO:0046872);	--	--
CL1851Contig1	0.00971396	1.01927e-224	gi|1020700013|gb|KZM20755.1|	transferase [Ascochyta rabiei]	Q9UQY0.2	RecName: Full=Demethylsterigmatocystin 6-O-methyltransferase; AltName: Full=Aflatoxin biosynthesis protein O; AltName: Full=O-methyltransferase I; Short=mt-I	--	--	--	KOG1950	Glycosyl transferase, family 8 - glycogenin	Biological Process: aflatoxin biosynthetic process (GO:0045122);|Molecular Function: demethylsterigmatocystin 6-O-methyltransferase activity (GO:0047145);	--	--
CL1854Contig2	7.9335	1.51561e-17	gi|1029188496|gb|OAL53058.1|	Metallo-dependent phosphatase, partial [Pyrenochaeta sp. DS3sAY3a]	Q5B5P1.1	RecName: Full=Probable rhamnogalacturonate lyase C; Flags: Precursor	--	--	--	KOG3947	Phosphoesterases	Biological Process: polysaccharide catabolic process (GO:0000272);|Cellular Component: extracellular region (GO:0005576);|Molecular Function: hydrolase activity (GO:0016787);|Molecular Function: carbohydrate binding (GO:0030246);|Biological Process: cell wall organization (GO:0071555);|Molecular Function: rhamnogalacturonan endolyase activity (GO:0102210);	--	--
CL1855Contig2	0.101559	6.79904e-05	gi|1029190530|gb|OAL55090.1|	actin-binding protein-like protein [Pyrenochaeta sp. DS3sAY3a]	O13923.1	RecName: Full=Coronin-like protein crn1	pno:SNOG_12952	CORO1B_1C_6	coronin-1B/1C/6	KOG0303	Actin-binding protein Coronin, contains WD40 repeats	Molecular Function: actin binding (GO:0003779);|Cellular Component: actomyosin contractile ring (GO:0005826);|Cellular Component: Arp2/3 protein complex (GO:0005885);|Biological Process: actin cytoskeleton organization (GO:0030036);|Biological Process: actin filament polymerization (GO:0030041);|Cellular Component: endocytic vesicle (GO:0030139);|Cellular Component: actin cortical patch (GO:00304…	--	--
CL185Contig1	0.231547	1.02546e-16	gi|1029181591|gb|OAL46168.1|	high affinity glucose transporter RGT2 [Pyrenochaeta sp. DS3sAY3a]	Q12300.1	RecName: Full=High-affinity glucose transporter RGT2	--	--	--	KOG0254	Predicted transporter (major facilitator superfamily)	Molecular Function: sugar:proton symporter activity (GO:0005351);|Molecular Function: glucose transmembrane transporter activity (GO:0005355);|Cellular Component: plasma membrane (GO:0005886);|Biological Process: glucose mediated signaling pathway (GO:0010255);|Cellular Component: integral component of membrane (GO:0016021);|Biological Process: hexose transmembrane transport (GO:0035428);|Biologi…	--	--
CL185Contig2	5.72471	1.43216e-87	gi|396483312|ref|XP_003841677.1|	hypothetical protein LEMA_P096070.1 [Leptosphaeria maculans JN3]	--	--	--	--	--	--	--	--	--	--
CL185Contig3	2.77914	3.64507e-13	gi|1029181591|gb|OAL46168.1|	high affinity glucose transporter RGT2 [Pyrenochaeta sp. DS3sAY3a]	Q12300.1	RecName: Full=High-affinity glucose transporter RGT2	--	--	--	KOG0254	Predicted transporter (major facilitator superfamily)	Molecular Function: sugar:proton symporter activity (GO:0005351);|Molecular Function: glucose transmembrane transporter activity (GO:0005355);|Cellular Component: plasma membrane (GO:0005886);|Biological Process: glucose mediated signaling pathway (GO:0010255);|Cellular Component: integral component of membrane (GO:0016021);|Biological Process: hexose transmembrane transport (GO:0035428);|Biologi…	--	--
CL1861Contig3	3.30117	6.82177e-05	gi|169616610|ref|XP_001801720.1|	hypothetical protein SNOG_11478 [Parastagonospora nodorum SN15]	Q9P6J0.1	RecName: Full=Uncharacterized transporter C1683.12	--	--	--	KOG2533	Permease of the major facilitator superfamily	Cellular Component: endoplasmic reticulum (GO:0005783);|Cellular Component: integral component of membrane (GO:0016021);|Molecular Function: carboxylic acid transmembrane transporter activity (GO:0046943);|Biological Process: carboxylic acid transmembrane transport (GO:1905039);	--	--
CL1863Contig2	9.06495	9.11194e-35	gi|189192809|ref|XP_001932743.1|	carboxypeptidase S1 [Pyrenophora tritici-repentis Pt-1C-BFP]	C5FGX1.1	RecName: Full=Carboxypeptidase S1 homolog B; AltName: Full=Serine carboxypeptidase B; Short=SPCB; Flags: Precursor	--	--	--	KOG1282	Serine carboxypeptidases (lysosomal cathepsin A)	Molecular Function: serine-type carboxypeptidase activity (GO:0004185);|Cellular Component: plasma membrane (GO:0005886);|Biological Process: pathogenesis (GO:0009405);|Cellular Component: anchored component of membrane (GO:0031225);	--	--
CL1864Contig1	0.15188	7.65306e-05	gi|1028903706|gb|OAL05955.1|	FAD-binding domain-containing protein [Stagonospora sp. SRC1lsM3a]	D4B1P2.1	RecName: Full=Uncharacterized FAD-linked oxidoreductase ARB_02372; Flags: Precursor	--	--	--	--	--	Cellular Component: extracellular region (GO:0005576);|Molecular Function: oxidoreductase activity, acting on CH-OH group of donors (GO:0016614);|Molecular Function: flavin adenine dinucleotide binding (GO:0050660);	--	--
CL1868Contig1	5.53424	0.0218704	gi|1020709190|gb|KZM28850.1|	nucleus [Ascochyta rabiei]	Q9UUI3.1	RecName: Full=Pre-mRNA-splicing factor sap145; AltName: Full=Spliceosome-associated protein 145	bor:COCMIDRAFT_6751	SF3B2, SAP145, CUS1	splicing factor 3B subunit 2	KOG2330	Splicing factor 3b, subunit 2	Biological Process: spliceosomal complex assembly (GO:0000245);|Biological Process: mRNA splicing, via spliceosome (GO:0000398);|Molecular Function: RNA binding (GO:0003723);|Cellular Component: nucleus (GO:0005634);|Cellular Component: U2-type spliceosomal complex (GO:0005684);|Cellular Component: U2 snRNP (GO:0005686);|Cellular Component: cytoplasm (GO:0005737);|Cellular Component: U2-type pres…	ko03040	Spliceosome
CL186Contig1	2.36095	2.39038e-26	gi|1040496418|gb|OBT38494.1|	hypothetical protein VE00_11030 [Pseudogymnoascus sp. WSF 3629]	Q4W9Z9.1	RecName: Full=Pre-mRNA-splicing factor cwc26	--	--	--	KOG2601	Iron transporter	Cellular Component: spliceosomal complex (GO:0005681);|Cellular Component: cytoplasm (GO:0005737);|Biological Process: mRNA processing (GO:0006397);|Biological Process: RNA splicing (GO:0008380);	--	--
CL186Contig2	2.18354	3.30102e-18	gi|1028898581|gb|OAL00836.1|	alpha/beta-hydrolase [Stagonospora sp. SRC1lsM3a]	Q9UTN9.1	RecName: Full=Alkyltransferase-like protein 1	--	--	--	KOG4062	6-O-methylguanine-DNA methyltransferase MGMT/MGT1, involved in DNA repair	Molecular Function: damaged DNA binding (GO:0003684);|Molecular Function: catalytic activity (GO:0003824);|Cellular Component: nucleus (GO:0005634);|Cellular Component: cytosol (GO:0005829);|Biological Process: DNA dealkylation involved in DNA repair (GO:0006307);|Molecular Function: O6-alkylguanine-DNA binding (GO:0032132);	--	--
CL1870Contig1	0.448882	5.18607e-30	gi|169619104|ref|XP_001802965.1|	hypothetical protein SNOG_12745 [Parastagonospora nodorum SN15]	Q54QZ5.1	RecName: Full=Trehalase; AltName: Full=Alpha,alpha-trehalase; AltName: Full=Alpha,alpha-trehalose glucohydrolase; Flags: Precursor	pno:SNOG_12745	TREH, treA, treF	alpha,alpha-trehalase	KOG0602	Neutral trehalase	Molecular Function: alpha,alpha-trehalase activity (GO:0004555);|Biological Process: trehalose metabolic process (GO:0005991);	ko00500	Starch and sucrose metabolism
CL1871Contig1	0.425993	0.000280674	gi|1028903131|gb|OAL05380.1|	hypothetical protein IQ06DRAFT_372842 [Stagonospora sp. SRC1lsM3a]	--	--	--	--	--	--	--	--	--	--
CL1879Contig1	2.92866	0.00915471	--	--	--	--	--	--	--	--	--	--	--	--
CL1879Contig2	17.6668	6.81894e-58	gi|1029187045|gb|OAL51609.1|	hypothetical protein IQ07DRAFT_585980 [Pyrenochaeta sp. DS3sAY3a]	--	--	--	--	--	--	--	--	--	--
CL1881Contig2	4.17492	6.60057e-17	gi|1028903813|gb|OAL06062.1|	cytochrome P450 [Stagonospora sp. SRC1lsM3a]	--	--	--	--	--	--	--	--	--	--
CL1882Contig2	0.47663	6.01038e-23	gi|1028894429|gb|OAK96695.1|	Pkinase-domain-containing protein [Stagonospora sp. SRC1lsM3a]	Q00646.1	RecName: Full=Cyclin-dependent kinase 1; Short=CDK1; AltName: Full=Cell division control protein 2; AltName: Full=Cell division protein kinase 1; AltName: Full=Never in mitosis protein X	bsc:COCSADRAFT_199926	CDC28, CDC2	cyclin-dependent kinase	KOG0594	Protein kinase PCTAIRE and related kinases	Biological Process: microtubule cytoskeleton organization (GO:0000226);|Molecular Function: cyclin-dependent protein serine/threonine kinase activity (GO:0004693);|Molecular Function: ATP binding (GO:0005524);|Cellular Component: nucleus (GO:0005634);|Cellular Component: cytoplasm (GO:0005737);|Cellular Component: spindle pole body (GO:0005816);|Biological Process: DNA repair (GO:0006281);|Biolog…	ko04011|ko04111|ko04113	MAPK signaling pathway - yeast|Cell cycle - yeast|Meiosis - yeast
CL1886Contig2	2.38063	2.60124e-22	gi|1028895995|gb|OAK98255.1|	ARP23 complex 20 kDa subunit [Stagonospora sp. SRC1lsM3a]	P59998.3	RecName: Full=Actin-related protein 2/3 complex subunit 4; AltName: Full=Arp2/3 complex 20 kDa subunit; Short=p20-ARC	pte:PTT_11977	ARPC4	actin related protein 2/3 complex, subunit 4	KOG1876	Actin-related protein Arp2/3 complex, subunit ARPC4	Molecular Function: actin binding (GO:0003779);|Molecular Function: structural constituent of cytoskeleton (GO:0005200);|Cellular Component: cytosol (GO:0005829);|Cellular Component: Arp2/3 protein complex (GO:0005885);|Molecular Function: enzyme binding (GO:0019899);|Biological Process: actin filament polymerization (GO:0030041);|Biological Process: Arp2/3 complex-mediated actin nucleation (GO:0…	ko04144|ko04810	Endocytosis|Regulation of actin cytoskeleton
CL1888Contig2	0.157611	4.8483e-20	gi|1029186225|gb|OAL50791.1|	MFS general substrate transporter [Pyrenochaeta sp. DS3sAY3a]	P36032.2	RecName: Full=Probable transporter MCH2	--	--	--	KOG2504	Monocarboxylate transporter	Molecular Function: transporter activity (GO:0005215);|Biological Process: transport (GO:0006810);|Molecular Function: symporter activity (GO:0015293);|Cellular Component: membrane (GO:0016020);|Biological Process: ion transmembrane transport (GO:0034220);|Cellular Component: integral component of fungal-type vacuolar membrane (GO:0071627);	--	--
CL188Contig1	3.80604	3.0207e-35	gi|1028904547|gb|OAL06795.1|	hypothetical protein IQ06DRAFT_288656 [Stagonospora sp. SRC1lsM3a]	O74853.1	RecName: Full=FKBP12-associated protein 1 homolog	bor:COCMIDRAFT_36983	NFX1	transcriptional repressor NF-X1	KOG1952	Transcription factor NF-X1, contains NFX-type Zn2+-binding and R3H domains	Biological Process: negative regulation of transcription from RNA polymerase II promoter (GO:0000122);|Molecular Function: RNA polymerase II regulatory region sequence-specific DNA binding (GO:0000977);|Molecular Function: transcriptional repressor activity, RNA polymerase II proximal promoter sequence-specific DNA binding (GO:0001078);|Cellular Component: nucleus (GO:0005634);|Cellular Component…	--	--
CL1891Contig1	0.401883	3.1897e-31	gi|1029191804|gb|OAL56362.1|	hypothetical protein IQ07DRAFT_496755 [Pyrenochaeta sp. DS3sAY3a]	--	--	--	--	--	--	--	--	--	--
CL1893Contig1	19.9026	3.57709e-159	gi|1028892795|gb|OAK95065.1|	transcription initiation factor TFIID subunit 5 [Stagonospora sp. SRC1lsM3a]	O13282.1	RecName: Full=Transcription initiation factor TFIID subunit 5; AltName: Full=Transcription initiation factor TFIID 72 kDa subunit; Short=TAFII-72	bze:COCCADRAFT_31748	TAF5	transcription initiation factor TFIID subunit 5	KOG0263	Transcription initiation factor TFIID, subunit TAF5 (also component of histone acetyltransferase SAGA)	Cellular Component: SAGA complex (GO:0000124);|Cellular Component: nucleus (GO:0005634);|Cellular Component: transcription factor TFIID complex (GO:0005669);|Cellular Component: cytosol (GO:0005829);|Biological Process: chromatin remodeling (GO:0006338);|Biological Process: regulation of transcription, DNA-templated (GO:0006355);|Biological Process: transcription initiation from RNA polymerase II…	ko03022	Basal transcription factors
CL1894Contig1	0.533623	4.18075e-14	gi|1028904333|gb|OAL06581.1|	C6 sexual development transcription factor-like protein NosA [Stagonospora sp. SRC1lsM3a]	Q9P326.1	RecName: Full=Transcriptional regulatory protein pro1; AltName: Full=Arrested development protein 1	--	--	--	--	--	--	--	--	--	--	--	K	ENOG410XTBB	Transcriptional regulatory protein pro1	Molecular Function: RNA polymerase II transcription factor activity, sequence-specific DNA binding (GO:0000981);|Molecular Function: DNA binding (GO:0003677);|Cellular Component: nucleus (GO:0005634);|Biological Process: transcription, DNA-templated (GO:0006351);|Molecular Function: zinc ion binding (GO:0008270);	--	--
CL1895Contig2	2.31038	0.000679383	--	--	--	--	--	--	--	--	--	--	--	--
CL1897Contig1	0.18008	4.20496e-05	gi|1028892431|gb|OAK94702.1|	DWNN-domain-containing protein [Stagonospora sp. SRC1lsM3a]	O94264.1	RecName: Full=Uncharacterized RING finger protein P8B7.15c	pno:SNOG_03292	MPE1	protein MPE1	KOG0314	Predicted E3 ubiquitin ligase	Molecular Function: nucleic acid binding (GO:0003676);|Cellular Component: nucleus (GO:0005634);|Cellular Component: mRNA cleavage and polyadenylation specificity factor complex (GO:0005847);|Biological Process: mRNA polyadenylation (GO:0006378);|Biological Process: mRNA cleavage (GO:0006379);|Molecular Function: zinc ion binding (GO:0008270);|Molecular Function: ubiquitin-like protein ligase act…	ko03015	mRNA surveillance pathway
CL1898Contig1	4.64697	9.05309e-05	gi|1028894862|gb|OAK97126.1|	amidase signature enzyme [Stagonospora sp. SRC1lsM3a]	Q9URY4.1	RecName: Full=Putative amidase C869.01; Flags: Precursor	pno:SNOG_13707	E3.5.1.4, amiE	amidase	KOG1211	Amidases	Molecular Function: amidase activity (GO:0004040);|Cellular Component: cytosol (GO:0005829);|Molecular Function: hydrolase activity, acting on carbon-nitrogen (but not peptide) bonds, in linear amides (GO:0016811);	ko00627|ko00330|ko00380|ko00643|ko00360	Aminobenzoate degradation|Arginine and proline metabolism|Tryptophan metabolism|Styrene degradation|Phenylalanine metabolism
CL1899Contig1	3.38206	4.85746e-52	gi|1028895251|gb|OAK97513.1|	oxidoreductase domain-containing protein [Stagonospora sp. SRC1lsM3a]	--	--	--	--	--	--	--	--	--	--
CL189Contig3	3.55097	2.39671e-58	gi|1028894358|gb|OAK96624.1|	phosphoglycerate dehydrogenase [Stagonospora sp. SRC1lsM3a]	O04130.2	RecName: Full=D-3-phosphoglycerate dehydrogenase 2, chloroplastic; Short=PGDH; Flags: Precursor	pno:SNOG_13160	serA, PHGDH	D-3-phosphoglycerate dehydrogenase / 2-oxoglutarate reductase	KOG0068	D-3-phosphoglycerate dehydrogenase, D-isomer-specific 2-hydroxy acid dehydrogenase superfamily	Molecular Function: phosphoglycerate dehydrogenase activity (GO:0004617);|Cellular Component: nucleus (GO:0005634);|Cellular Component: cytosol (GO:0005829);|Biological Process: L-serine biosynthetic process (GO:0006564);|Cellular Component: chloroplast (GO:0009507);|Cellular Component: chloroplast stroma (GO:0009570);|Molecular Function: NAD binding (GO:0051287);	ko00260|ko01200|ko00680|ko01230	Glycine, serine and threonine metabolism|Carbon metabolism|Methane metabolism|Biosynthesis of amino acids
CL18Contig3	9.25058	2.56471e-18	gi|636581065|ref|XP_008021871.1|	hypothetical protein SETTUDRAFT_36723 [Setosphaeria turcica Et28A]	Q0IIS3.1	RecName: Full=Epoxide hydrolase 3; AltName: Full=Abhydrolase domain-containing protein 9	--	--	--	KOG4178	Soluble epoxide hydrolase	Molecular Function: epoxide hydrolase activity (GO:0004301);|Cellular Component: endoplasmic reticulum (GO:0005783);|Biological Process: lipid metabolic process (GO:0006629);|Cellular Component: integral component of membrane (GO:0016021);|Cellular Component: organelle membrane (GO:0031090);	--	--
CL1902Contig2	2.22757	4.77445e-08	gi|1028898511|gb|OAL00766.1|	AAA-domain-containing protein [Stagonospora sp. SRC1lsM3a]	O28972.1	RecName: Full=Cell division cycle protein 48 homolog AF_1297	pno:SNOG_02147	AFG2, DRG1, SPATA5	AAA family ATPase	KOG0730	AAA+-type ATPase	Molecular Function: ATP binding (GO:0005524);|Molecular Function: hydrolase activity (GO:0016787);	ko03008	Ribosome biogenesis in eukaryotes
CL1903Contig1	0.411252	5.24416e-12	gi|1028899191|gb|OAL01445.1|	hypothetical protein IQ06DRAFT_274527 [Stagonospora sp. SRC1lsM3a]	Q9Y7Z6.1	RecName: Full=Meiotic chromosome segregation protein C1539.02	--	--	--	KOG2498	IK cytokine down-regulator of HLA class II	Cellular Component: nucleus (GO:0005634);|Biological Process: meiotic cell cycle (GO:0051321);	--	--
CL1905Contig1	0.0847015	2.53833e-20	gi|1029179402|gb|OAL43988.1|	hypothetical protein IQ07DRAFT_605502 [Pyrenochaeta sp. DS3sAY3a]	--	--	--	--	--	--	--	--	--	--
CL1908Contig1	5.33434	0.000438209	gi|1029192663|gb|OAL57221.1|	amine oxidase [Pyrenochaeta sp. DS3sAY3a]	P63534.1	RecName: Full=Putative flavin-containing monoamine oxidase AofH	vda:VDAG_07251	MAO, aofH	monoamine oxidase	KOG0029	Amine oxidase	Molecular Function: oxidoreductase activity (GO:0016491);	ko00260|ko00982|ko00380|ko00950|ko00350|ko00340|ko00330|ko00360	Glycine, serine and threonine metabolism|Drug metabolism - cytochrome P450|Tryptophan metabolism|Isoquinoline alkaloid biosynthesis|Tyrosine metabolism|Histidine metabolism|Arginine and proline metabolism|Phenylalanine metabolism
CL1909Contig1	3.51164	8.77223e-63	gi|1028899448|gb|OAL01701.1|	hypothetical protein IQ06DRAFT_127334 [Stagonospora sp. SRC1lsM3a]	P33330.1	RecName: Full=Phosphoserine aminotransferase; Short=PSAT; AltName: Full=Phosphohydroxythreonine aminotransferase	--	--	--	KOG2790	Phosphoserine aminotransferase	Molecular Function: O-phospho-L-serine:2-oxoglutarate aminotransferase activity (GO:0004648);|Biological Process: L-serine biosynthetic process (GO:0006564);|Biological Process: serine family amino acid biosynthetic process (GO:0009070);|Biological Process: purine nucleobase biosynthetic process (GO:0009113);	--	--
CL1910Contig1	18.2475	1.37718e-32	gi|751745029|gb|KIM93229.1|	hypothetical protein OIDMADRAFT_61868 [Oidiodendron maius Zn]	--	--	--	--	--	--	--	--	--	--
CL1911Contig1	4.21873	1.05251e-05	gi|169610962|ref|XP_001798899.1|	hypothetical protein SNOG_08590 [Parastagonospora nodorum SN15]	O74400.1	RecName: Full=Uncharacterized RNA-binding protein C4F6.14	pno:SNOG_08590	NOP4, RBM28	nucleolar protein 4	KOG0127	Nucleolar protein fibrillarin NOP77 (RRM superfamily)	Molecular Function: RNA binding (GO:0003723);|Cellular Component: nucleolus (GO:0005730);|Biological Process: rRNA processing (GO:0006364);	ko03008	Ribosome biogenesis in eukaryotes
CL1913Contig2	4.54525	6.57017e-08	gi|1029188215|gb|OAL52778.1|	tripeptidyl-peptidase 1 precursor [Pyrenochaeta sp. DS3sAY3a]	Q70J59.1	RecName: Full=Tripeptidyl-peptidase sed2; AltName: Full=Sedolisin-B; Flags: Precursor	bze:COCCADRAFT_9217	TPP1, CLN2	tripeptidyl-peptidase I	--	--	Molecular Function: serine-type endopeptidase activity (GO:0004252);|Cellular Component: extracellular space (GO:0005615);|Molecular Function: tripeptidyl-peptidase activity (GO:0008240);|Biological Process: pathogenesis (GO:0009405);|Molecular Function: metal ion binding (GO:0046872);	ko04142	Lysosome
CL1915Contig1	4.34757	7.29356e-08	gi|909993292|gb|KNG50735.1|	apses transcription factor [Stemphylium lycopersici]	Q0U086.2	RecName: Full=Cell pattern formation-associated protein StuA; AltName: Full=Stunted protein A	bor:COCMIDRAFT_103135	SOK2	enhanced filamentous growth protein 1	--	--	Molecular Function: DNA binding (GO:0003677);|Cellular Component: nucleus (GO:0005634);|Biological Process: transcription, DNA-templated (GO:0006351);|Biological Process: regulation of transcription, DNA-templated (GO:0006355);|Biological Process: pathogenesis (GO:0009405);|Biological Process: sporulation resulting in formation of a cellular spore (GO:0030435);|Biological Process: conidium format…	ko04113	Meiosis - yeast
CL1919Contig1	0.275104	0.0365292	gi|928532062|ref|XP_014084828.1|	hypothetical protein COCC4DRAFT_157167 [Bipolaris maydis ATCC 48331]	P08425.3	RecName: Full=Phenylalanine--tRNA ligase, mitochondrial; AltName: Full=Phenylalanyl-tRNA synthetase; Short=PheRS; Flags: Precursor	bsc:COCSADRAFT_166204	FARSA, pheS	phenylalanyl-tRNA synthetase alpha chain	KOG2783	Phenylalanyl-tRNA synthetase	Molecular Function: tRNA binding (GO:0000049);|Molecular Function: phenylalanine-tRNA ligase activity (GO:0004826);|Molecular Function: ATP binding (GO:0005524);|Cellular Component: mitochondrion (GO:0005739);|Cellular Component: mitochondrial matrix (GO:0005759);|Biological Process: phenylalanyl-tRNA aminoacylation (GO:0006432);|Cellular Component: membrane (GO:0016020);|Biological Process: mito…	ko00970	Aminoacyl-tRNA biosynthesis
CL1921Contig2	7.15637	6.09929e-14	gi|1028896548|gb|OAK98805.1|	hypothetical protein IQ06DRAFT_278382 [Stagonospora sp. SRC1lsM3a]	Q4R380.1	RecName: Full=DNA polymerase lambda; Short=Pol Lambda	pno:SNOG_06846	POL4	DNA polymerase IV	KOG2534	DNA polymerase IV (family X)	Biological Process: double-strand break repair via homologous recombination (GO:0000724);|Molecular Function: DNA binding (GO:0003677);|Molecular Function: DNA-directed DNA polymerase activity (GO:0003887);|Cellular Component: nucleus (GO:0005634);|Biological Process: DNA replication (GO:0006260);|Biological Process: base-excision repair, gap-filling (GO:0006287);|Biological Process: double-stran…	ko03450	Non-homologous end-joining
CL1923Contig1	3.34144	1.29646e-05	gi|1027155844|gb|OAG16232.1|	hypothetical protein CC77DRAFT_1024123 [Alternaria alternata]	P05085.3	RecName: Full=Arginine metabolism regulation protein II; AltName: Full=Arginine-requiring protein 81	--	--	--	--	--	Biological Process: regulation of arginine metabolic process (GO:0000821);|Molecular Function: RNA polymerase II proximal promoter sequence-specific DNA binding (GO:0000978);|Molecular Function: transcription factor activity, RNA polymerase II proximal promoter sequence-specific DNA binding (GO:0000982);|Molecular Function: transcription cofactor activity (GO:0003712);|Cellular Component: nucleus…	--	--
CL1925Contig1	0.268787	0.00876406	gi|396497863|ref|XP_003845080.1|	hypothetical protein LEMA_P003880.1 [Leptosphaeria maculans JN3]	U6A629.1	RecName: Full=Alpha-L-arabinofuranosidase A; Short=ABF A; Short=Arabinosidase A; AltName: Full=Arabinoxylan-arabinofuranohydrolase of 70 kDa; Short=AF-70; Flags: Precursor	pfj:MYCFIDRAFT_201652	abfA	alpha-N-arabinofuranosidase	--	--	Cellular Component: extracellular region (GO:0005576);|Biological Process: arabinan catabolic process (GO:0031222);|Biological Process: L-arabinose metabolic process (GO:0046373);|Molecular Function: alpha-L-arabinofuranosidase activity (GO:0046556);	ko00520	Amino sugar and nucleotide sugar metabolism
CL1926Contig1	5.56339	0.0424389	gi|169603764|ref|XP_001795303.1|	hypothetical protein SNOG_04890 [Parastagonospora nodorum SN15]	S0DPM1.1	RecName: Full=Cytochrome P450 monooxygenase apf7; AltName: Full=Apicidin F synthesis protein 7	--	--	--	KOG0159	Cytochrome P450 CYP11/CYP12/CYP24/CYP27 subfamilies	Molecular Function: monooxygenase activity (GO:0004497);|Molecular Function: iron ion binding (GO:0005506);|Cellular Component: integral component of membrane (GO:0016021);|Molecular Function: oxidoreductase activity, acting on paired donors, with incorporation or reduction of molecular oxygen (GO:0016705);|Molecular Function: heme binding (GO:0020037);	--	--
CL192Contig1	0.483546	2.15739e-30	gi|1028905172|gb|OAL07420.1|	hypothetical protein IQ06DRAFT_289142 [Stagonospora sp. SRC1lsM3a]	P06134.2	RecName: Full=Bifunctional transcriptional activator/DNA repair enzyme Ada; AltName: Full=Regulatory protein of adaptive response; Includes: RecName: Full=Methylphosphotriester-DNA--protein-cysteine S-methyltransferase; AltName: Full=Methylphosphotriester-DNA methyltransferase; Includes: RecName: Full=Methylated-DNA--protein-cysteine methyltransferase; AltName: Full=O6-methylguanine-DNA alkyltran…	--	--	--	--	--	Molecular Function: bacterial-type RNA polymerase transcription factor activity, sequence-specific DNA binding (GO:0001130);|Molecular Function: methylated-DNA-[protein]-cysteine S-methyltransferase activity (GO:0003908);|Biological Process: DNA dealkylation involved in DNA repair (GO:0006307);|Biological Process: transcription, DNA-templated (GO:0006351);|Biological Process: cellular response to…	--	--
CL1930Contig1	2.51561	4.05092e-23	gi|169614888|ref|XP_001800860.1|	hypothetical protein SNOG_10595 [Parastagonospora nodorum SN15]	Q0UCB9.1	RecName: Full=ATP-dependent RNA helicase DBP5	pno:SNOG_10595	DDX19, DBP5	ATP-dependent RNA helicase DDX19/DBP5	KOG0332	ATP-dependent RNA helicase	Molecular Function: RNA binding (GO:0003723);|Molecular Function: ATP-dependent RNA helicase activity (GO:0004004);|Molecular Function: ATP binding (GO:0005524);|Cellular Component: nuclear pore (GO:0005643);|Cellular Component: nucleolus (GO:0005730);|Cellular Component: cytoplasm (GO:0005737);|Biological Process: RNA splicing (GO:0008380);|Biological Process: regulation of gene expression (GO:0…	--	--
CL1932Contig1	2.72882	8.65528e-10	gi|636580461|ref|XP_008021569.1|	hypothetical protein SETTUDRAFT_166712 [Setosphaeria turcica Et28A]	O74959.1	RecName: Full=Uncharacterized oxidoreductase C736.13	--	--	--	KOG1208	Dehydrogenases with different specificities (related to short-chain alcohol dehydrogenases)	Molecular Function: oxidoreductase activity (GO:0016491);	--	--
CL1933Contig2	3.78061	3.12658e-40	gi|909993189|gb|KNG50632.1|	phenylacetate 2-hydroxylase protein [Stemphylium lycopersici]	--	--	--	--	--	--	--	--	--	--
CL1935Contig1	5.90903	1.4076e-09	gi|1029185241|gb|OAL49808.1|	hypothetical protein IQ07DRAFT_587501 [Pyrenochaeta sp. DS3sAY3a]	Q6GP53.1	RecName: Full=N-alpha-acetyltransferase 50; AltName: Full=N-acetyltransferase NAT13; AltName: Full=NatE catalytic subunit	--	--	--	KOG3138	Predicted N-acetyltransferase	Molecular Function: peptide alpha-N-acetyltransferase activity (GO:0004596);|Cellular Component: nucleus (GO:0005634);|Cellular Component: cytoplasm (GO:0005737);|Cellular Component: cytosol (GO:0005829);|Biological Process: N-terminal protein amino acid acetylation (GO:0006474);|Molecular Function: H4 histone acetyltransferase activity (GO:0010485);|Biological Process: establishment of mitotic s…	--	--
CL1937Contig1	3.09835	0.0159576	gi|169608732|ref|XP_001797785.1|	hypothetical protein SNOG_07451 [Parastagonospora nodorum SN15]	Q68J42.1	RecName: Full=Hormone-sensitive lipase; Short=HSL	--	--	--	KOG4388	Hormone-sensitive lipase HSL	Cellular Component: nucleus (GO:0005634);|Cellular Component: cytoplasm (GO:0005737);|Cellular Component: mitochondrion (GO:0005739);|Cellular Component: lipid droplet (GO:0005811);|Cellular Component: cytosol (GO:0005829);|Cellular Component: caveola (GO:0005901);|Biological Process: transcription initiation from RNA polymerase I promoter (GO:0006361);|Biological Process: termination of RNA poly…	--	--
CL1938Contig1	9.1735	3.03127e-69	gi|1003735392|gb|KXX73084.1|	hypothetical protein MMYC01_210599, partial [Madurella mycetomatis]	Q0CS68.1	RecName: Full=Acetyltransferase ataH; AltName: Full=Acetylaranotin biosynthesis cluster protein H; Flags: Precursor	--	--	--	--	--	Cellular Component: integral component of membrane (GO:0016021);|Molecular Function: transferase activity, transferring acyl groups (GO:0016746);	--	--
CL193Contig3	Inf	0	--	--	--	--	--	--	--	--	--	--	--	--
CL1941Contig1	5.11504	5.36989e-38	gi|1028894909|gb|OAK97173.1|	actin depolymerizing protein [Stagonospora sp. SRC1lsM3a]	Q869T1.1	RecName: Full=Twinfilin	pte:PTT_08667	TWF	twinfilin	KOG1747	Protein tyrosine kinase 9/actin monomer-binding protein	Molecular Function: actin binding (GO:0003779);|Molecular Function: protein tyrosine kinase activity (GO:0004713);|Cellular Component: cell cortex (GO:0005938);|Cellular Component: actin cytoskeleton (GO:0015629);|Biological Process: negative regulation of actin filament polymerization (GO:0030837);	--	--
CL1952Contig1	0.130969	9.82613e-25	--	--	--	--	--	--	--	--	--	--	--	--
CL1953Contig1	3.36872	7.43438e-19	gi|1028892002|gb|OAK94275.1|	DUF1593-domain-containing protein [Stagonospora sp. SRC1lsM3a]	--	--	--	--	--	--	--	--	--	--
CL1954Contig1	2.12059	5.99924e-07	gi|1028894424|gb|OAK96690.1|	Ran-binding-domain-containing protein [Stagonospora sp. SRC1lsM3a]	P53107.1	RecName: Full=Ran-specific GTPase-activating protein 30; AltName: Full=Ran-binding protein 30; Short=RANBP30	--	--	--	--	--	Molecular Function: GTPase activator activity (GO:0005096);|Cellular Component: nucleus (GO:0005634);|Cellular Component: cytoplasm (GO:0005737);|Biological Process: protein transport (GO:0015031);|Molecular Function: GTPase regulator activity (GO:0030695);	--	--
CL1955Contig1	0.495818	0.0366843	gi|1028893915|gb|OAK96182.1|	hypothetical protein IQ06DRAFT_351627 [Stagonospora sp. SRC1lsM3a]	--	--	--	--	--	--	--	--	--	--
CL1957Contig1	8.86042	2.15586e-28	gi|1032869661|gb|OAQ76403.1|	cytochrome P450 [Purpureocillium lilacinum]	--	--	--	--	--	--	--	--	--	--
CL1958Contig1	0.284105	7.50713e-52	gi|169608922|ref|XP_001797880.1|	hypothetical protein SNOG_07545 [Parastagonospora nodorum SN15]	Q9USG8.1	RecName: Full=Meiotically up-regulated gene 190 protein	--	--	--	KOG1012	Ca2+-dependent lipid-binding protein CLB1/vesicle protein vp115/Granuphilin A, contains C2 domain	Molecular Function: phospholipid binding (GO:0005543);|Cellular Component: nucleus (GO:0005634);|Cellular Component: endoplasmic reticulum (GO:0005783);|Cellular Component: endoplasmic reticulum membrane (GO:0005789);|Cellular Component: spindle pole body (GO:0005816);|Cellular Component: cytosol (GO:0005829);|Cellular Component: plasma membrane (GO:0005886);|Biological Process: lipid transport (…	--	--
CL1963Contig1	0.123778	2.16441e-20	gi|169596801|ref|XP_001791824.1|	hypothetical protein SNOG_01170 [Parastagonospora nodorum SN15]	--	--	--	--	--	--	--	--	--	--
CL1964Contig1	2.41523	0.00651627	gi|396465852|ref|XP_003837534.1|	hypothetical protein LEMA_P037680.1 [Leptosphaeria maculans JN3]	--	--	--	--	--	--	--	--	--	--
CL1970Contig1	2.84714	3.78551e-56	gi|909995148|gb|KNG52570.1|	malate dehydrogenase [Stemphylium lycopersici]	P83778.2	RecName: Full=Malate dehydrogenase, cytoplasmic	pte:PTT_04395	MDH2	malate dehydrogenase	KOG1494	NAD-dependent malate dehydrogenase	Cellular Component: mitochondrion (GO:0005739);|Biological Process: carbohydrate metabolic process (GO:0005975);|Biological Process: tricarboxylic acid cycle (GO:0006099);|Biological Process: malate metabolic process (GO:0006108);|Molecular Function: malate dehydrogenase activity (GO:0016615);|Molecular Function: L-malate dehydrogenase activity (GO:0030060);	ko00710|ko01200|ko00630|ko00620|ko00020|ko00270	Carbon fixation in photosynthetic organisms|Carbon metabolism|Glyoxylate and dicarboxylate metabolism|Pyruvate metabolism|Citrate cycle (TCA cycle)|Cysteine and methionine metabolism
CL1971Contig1	12.8103	1.21226e-52	gi|972530590|gb|KUJ07238.1|	S-adenosyl-L-methionine-dependent methyltransferase [Phialocephala scopiformis]	D7PI16.1	RecName: Full=O-methyltransferase gsfB; AltName: Full=Griseofulvin synthesis protein B	--	--	--	KOG3178	Hydroxyindole-O-methyltransferase and related SAM-dependent methyltransferases	Molecular Function: O-methyltransferase activity (GO:0008171);|Biological Process: terpenoid biosynthetic process (GO:0016114);	--	--
CL1971Contig2	10.2858	7.22654e-94	gi|169626150|ref|XP_001806477.1|	hypothetical protein SNOG_16354 [Parastagonospora nodorum SN15]	D7PI16.1	RecName: Full=O-methyltransferase gsfB; AltName: Full=Griseofulvin synthesis protein B	--	--	--	KOG3178	Hydroxyindole-O-methyltransferase and related SAM-dependent methyltransferases	Molecular Function: O-methyltransferase activity (GO:0008171);|Biological Process: terpenoid biosynthetic process (GO:0016114);	--	--
CL1974Contig2	3.10957	0.000398707	gi|1028892280|gb|OAK94552.1|	threonine dehydratase-like protein [Stagonospora sp. SRC1lsM3a]	O42615.1	RecName: Full=Threonine dehydratase, mitochondrial; AltName: Full=Threonine deaminase; Flags: Precursor	pno:SNOG_01120	E4.3.1.19, ilvA, tdcB	threonine dehydratase	KOG1250	Threonine/serine dehydratases	Molecular Function: L-threonine ammonia-lyase activity (GO:0004794);|Cellular Component: mitochondrion (GO:0005739);|Biological Process: isoleucine biosynthetic process (GO:0009097);|Molecular Function: pyridoxal phosphate binding (GO:0030170);	ko00260|ko01200|ko00290|ko01230	Glycine, serine and threonine metabolism|Carbon metabolism|Valine, leucine and isoleucine biosynthesis|Biosynthesis of amino acids
CL1975Contig1	0.131492	2.84416e-72	gi|1028902868|gb|OAL05118.1|	hypothetical protein IQ06DRAFT_104517 [Stagonospora sp. SRC1lsM3a]	Q9ZPW2.2	RecName: Full=Anaphase-promoting complex subunit 10; Short=APC10; AltName: Full=Cyclosome subunit 10	--	--	--	KOG3437	Anaphase-promoting complex (APC), subunit 10	--	--	--
CL1977Contig1	2.95875	9.5891e-42	gi|1029178679|gb|OAL43270.1|	6-phosphofructokinase [Pyrenochaeta sp. DS3sAY3a]	P78985.1	RecName: Full=ATP-dependent 6-phosphofructokinase; Short=ATP-PFK; Short=Phosphofructokinase; AltName: Full=Phosphohexokinase	pte:PTT_14581	pfkA, PFK	6-phosphofructokinase 1	KOG2440	Pyrophosphate-dependent phosphofructo-1-kinase	Molecular Function: 6-phosphofructokinase activity (GO:0003872);|Molecular Function: ATP binding (GO:0005524);|Cellular Component: cytoplasm (GO:0005737);|Biological Process: fructose 6-phosphate metabolic process (GO:0006002);|Molecular Function: metal ion binding (GO:0046872);	ko00680|ko03018|ko00052|ko01200|ko04152|ko01230|ko00030|ko00051|ko00010	Methane metabolism|RNA degradation|Galactose metabolism|Carbon metabolism|AMPK signaling pathway|Biosynthesis of amino acids|Pentose phosphate pathway|Fructose and mannose metabolism|Glycolysis / Gluconeogenesis
CL197Contig1	0.405773	2.48508e-46	gi|1029185079|gb|OAL49647.1|	hypothetical protein IQ07DRAFT_588192 [Pyrenochaeta sp. DS3sAY3a]	Q0UJJ7.3	RecName: Full=Stress response protein NST1	--	--	--	KOG0393	Ras-related small GTPase, Rho type	Cellular Component: cytoplasm (GO:0005737);	--	--
CL197Contig2	38.772	1.22376e-13	gi|1028898684|gb|OAL00938.1|	HlyIII-domain-containing protein [Stagonospora sp. SRC1lsM3a]	Q09749.1	RecName: Full=ADIPOR-like receptor SPBC12C2.09c	bsc:COCSADRAFT_144661	ADIPOR	adiponectin receptor	KOG0748	Predicted membrane proteins, contain hemolysin III domain	Molecular Function: receptor activity (GO:0004872);|Cellular Component: plasma membrane (GO:0005886);|Biological Process: fatty acid metabolic process (GO:0006631);|Biological Process: cellular zinc ion homeostasis (GO:0006882);|Cellular Component: integral component of membrane (GO:0016021);|Molecular Function: metal ion binding (GO:0046872);	ko04152	AMPK signaling pathway
CL1983Contig1	2.31246	2.30697e-16	gi|169596156|ref|XP_001791502.1|	hypothetical protein SNOG_00831 [Parastagonospora nodorum SN15]	--	--	--	--	--	KOG0742	AAA+-type ATPase	--	--	--
CL1984Contig3	0.32356	0.000378448	--	--	--	--	--	--	--	--	--	--	--	--
CL1985Contig1	160.474	1.20409e-56	gi|1046771118|gb|OCK79550.1|	hypothetical protein K432DRAFT_426425 [Lepidopterella palustris CBS 459.81]	P41820.1	RecName: Full=Brefeldin A resistance protein	--	--	--	KOG0065	Pleiotropic drug resistance proteins (PDR1-15), ABC superfamily	Molecular Function: ATP binding (GO:0005524);|Cellular Component: plasma membrane (GO:0005886);|Cellular Component: integral component of membrane (GO:0016021);|Molecular Function: ATPase activity, coupled to transmembrane movement of substances (GO:0042626);|Biological Process: drug export (GO:0046618);|Biological Process: response to antibiotic (GO:0046677);	--	--
CL1995Contig1	6.22357	0.00555792	gi|169603333|ref|XP_001795088.1|	hypothetical protein SNOG_04675 [Parastagonospora nodorum SN15]	O13918.3	RecName: Full=Zinc homeostasis factor 1	--	--	--	KOG1483	Zn2+ transporter ZNT1 and related Cd2+/Zn2+ transporters (cation diffusion facilitator superfamily)	Cellular Component: fungal-type vacuole (GO:0000324);|Cellular Component: fungal-type vacuole membrane (GO:0000329);|Molecular Function: zinc ion transmembrane transporter activity (GO:0005385);|Cellular Component: endoplasmic reticulum membrane (GO:0005789);|Cellular Component: Golgi apparatus (GO:0005794);|Biological Process: cellular cobalt ion homeostasis (GO:0006877);|Biological Process: cel…	--	--
CL1996Contig1	2.35179	3.66142e-15	gi|169614205|ref|XP_001800519.1|	hypothetical protein SNOG_10240 [Parastagonospora nodorum SN15]	Q59WU0.1	RecName: Full=Probable lysine/arginine permease CAN2; AltName: Full=Basic amino acids permease CAN2	pno:SNOG_10240	YAT	yeast amino acid transporter	KOG1286	Amino acid transporters	Cellular Component: plasma membrane (GO:0005886);|Molecular Function: amino acid transmembrane transporter activity (GO:0015171);|Cellular Component: integral component of membrane (GO:0016021);	--	--
CL1999Contig1	2.48458	1.12401e-22	gi|1046778950|gb|OCK87019.1|	cytochrome P450 [Cenococcum geophilum 1.58]	Q60991.2	RecName: Full=25-hydroxycholesterol 7-alpha-hydroxylase; AltName: Full=Cytochrome P450 7B1; AltName: Full=Hippocampal transcript 1 protein; Short=HCT-1; AltName: Full=Oxysterol 7-alpha-hydroxylase	--	--	--	KOG0684	Cytochrome P450	Molecular Function: iron ion binding (GO:0005506);|Cellular Component: endoplasmic reticulum membrane (GO:0005789);|Biological Process: bile acid biosynthetic process (GO:0006699);|Biological Process: digestion (GO:0007586);|Biological Process: cholesterol metabolic process (GO:0008203);|Molecular Function: oxysterol 7-alpha-hydroxylase activity (GO:0008396);|Molecular Function: heme binding (GO:…	--	--
CL199Contig2	5.09016	4.08628e-60	gi|1027162075|gb|OAG22447.1|	hypothetical protein CC77DRAFT_730217 [Alternaria alternata]	O14399.1	RecName: Full=Ubiquitin-like protein 1	--	--	--	KOG0005	Ubiquitin-like protein	Cellular Component: nucleus (GO:0005634);|Cellular Component: cytosol (GO:0005829);|Cellular Component: SCF ubiquitin ligase complex (GO:0019005);|Molecular Function: protein tag (GO:0031386);|Biological Process: protein neddylation (GO:0045116);	--	--
CL19Contig1	2.82578	1.11854e-15	gi|330930771|ref|XP_003303144.1|	hypothetical protein PTT_15242 [Pyrenophora teres f. teres 0-1]	C8V9Y5.1	RecName: Full=Methylisocitrate lyase, mitochondrial; AltName: Full=2-methylisocitrate lyase, mitochondrial; Flags: Precursor	pte:PTT_15242	E4.1.3.1, aceA	isocitrate lyase	KOG1260	Isocitrate lyase	Cellular Component: mitochondrial matrix (GO:0005759);|Biological Process: propionate catabolic process, 2-methylcitrate cycle (GO:0019629);|Molecular Function: methylisocitrate lyase activity (GO:0046421);	ko01200|ko00630	Carbon metabolism|Glyoxylate and dicarboxylate metabolism
CL1Contig11	0.371353	5.96839e-49	gi|169603854|ref|XP_001795348.1|	hypothetical protein SNOG_04935 [Parastagonospora nodorum SN15]	--	--	--	--	--	--	--	--	--	--
CL1Contig2	2.33333	0.0243802	gi|1028895415|gb|OAK97677.1|	hypothetical protein IQ06DRAFT_35891 [Stagonospora sp. SRC1lsM3a]	--	--	--	--	--	--	--	--	--	--
CL1Contig3	3.81149	1.29289e-93	gi|1028893589|gb|OAK95857.1|	hypothetical protein IQ06DRAFT_231304 [Stagonospora sp. SRC1lsM3a]	P38636.1	RecName: Full=Metal homeostasis factor ATX1	--	--	--	KOG1603	Copper chaperone	Cellular Component: cytosol (GO:0005829);|Biological Process: copper ion transport (GO:0006825);|Biological Process: cellular copper ion homeostasis (GO:0006878);|Biological Process: cellular iron ion homeostasis (GO:0006879);|Biological Process: intracellular copper ion transport (GO:0015680);|Molecular Function: copper chaperone activity (GO:0016531);|Biological Process: cellular response to ox…	--	--
CL1Contig5	0.463067	7.53127e-29	gi|169603854|ref|XP_001795348.1|	hypothetical protein SNOG_04935 [Parastagonospora nodorum SN15]	B2W1P8.1	RecName: Full=Protein get1; AltName: Full=Guided entry of tail-anchored proteins 1	--	--	--	KOG4253	Tryptophan-rich basic nuclear protein	Cellular Component: endoplasmic reticulum membrane (GO:0005789);|Cellular Component: integral component of membrane (GO:0016021);|Cellular Component: GET complex (GO:0043529);|Biological Process: tail-anchored membrane protein insertion into ER membrane (GO:0071816);	--	--
CL1Contig6	2.2905	0.00068369	gi|1028893592|gb|OAK95860.1|	hypothetical protein IQ06DRAFT_309451 [Stagonospora sp. SRC1lsM3a]	Q4WJ81.1	RecName: Full=C2H2 finger domain transcription factor crzA	--	--	--	KOG1721	FOG: Zn-finger	Molecular Function: nucleic acid binding (GO:0003676);|Cellular Component: nucleus (GO:0005634);|Cellular Component: cytoplasm (GO:0005737);|Biological Process: transcription, DNA-templated (GO:0006351);|Biological Process: pathogenesis (GO:0009405);|Biological Process: unidimensional cell growth (GO:0009826);|Biological Process: spore germination (GO:0009847);|Biological Process: positive regula…	--	--
CL1Contig8	3.04313	0.00975892	gi|1027157989|gb|OAG18371.1|	BRO1-domain-containing protein [Alternaria alternata]	Q5KU05.2	RecName: Full=pH-response regulator protein palA/RIM20	pte:PTT_18270	PDCD6IP, ALIX, RIM20	programmed cell death 6-interacting protein	KOG2220	Predicted signal transduction protein	--	ko04144	Endocytosis
CL2000Contig1	0.200663	8.89051e-05	gi|701669626|gb|AIW00665.1|	FAD/FMN-dependent oxidoreductase [Shiraia sp. slf14]	D4B1P2.1	RecName: Full=Uncharacterized FAD-linked oxidoreductase ARB_02372; Flags: Precursor	--	--	--	KOG1231	Proteins containing the FAD binding domain	Cellular Component: extracellular region (GO:0005576);|Molecular Function: oxidoreductase activity, acting on CH-OH group of donors (GO:0016614);|Molecular Function: flavin adenine dinucleotide binding (GO:0050660);	--	--
CL2001Contig1	134.101	4.0256e-124	gi|330929919|ref|XP_003302822.1|	hypothetical protein PTT_14790 [Pyrenophora teres f. teres 0-1]	A1CFL7.1	RecName: Full=Probable oxidoreductase patJ; AltName: Full=Patulin synthesis protein J	pte:PTT_14790	COQ2	4-hydroxybenzoate polyprenyltransferase	KOG1381	Para-hydroxybenzoate-polyprenyl transferase	Molecular Function: oxidoreductase activity (GO:0016491);	ko00130	Ubiquinone and other terpenoid-quinone biosynthesis
CL2002Contig1	19.4493	9.16815e-222	gi|1028899004|gb|OAL01258.1|	Six-hairpin glycosidase [Stagonospora sp. SRC1lsM3a]	Q10211.1	RecName: Full=Uncharacterized protein C4H3.03c	--	--	--	--	--	Molecular Function: hydrolase activity, hydrolyzing O-glycosyl compounds (GO:0004553);|Cellular Component: nucleus (GO:0005634);|Cellular Component: cytosol (GO:0005829);|Cellular Component: integral component of membrane (GO:0016021);|Biological Process: carbohydrate catabolic process (GO:0016052);|Biological Process: cellular polysaccharide metabolic process (GO:0044264);	--	--
CL2004Contig2	130.252	4.64149e-93	gi|1046770551|gb|OCK79012.1|	hypothetical protein K432DRAFT_435624 [Lepidopterella palustris CBS 459.81]	Q9UV10.1	RecName: Full=Heterokaryon incompatibility protein 6, OR allele; Short=Het-6(OR)	--	--	--	--	--	--	--	--
CL2006Contig1	2.94246	0.0132641	gi|909993340|gb|KNG50782.1|	heterokaryon incompatibility protein [Stemphylium lycopersici]	--	--	--	--	--	--	--	--	--	--
CL2007Contig1	0.135507	1.42269e-26	gi|169618395|ref|XP_001802611.1|	hypothetical protein SNOG_12388 [Parastagonospora nodorum SN15]	--	--	--	--	--	--	--	--	--	--
CL200Contig2	2.11015	1.42413e-29	gi|846912749|gb|KMK58601.1|	phenol hydroxylase [Aspergillus fumigatus Z5]	P15245.3	RecName: Full=Phenol hydroxylase; Short=PHHY	nhe:NECHADRAFT_64650	E1.14.13.7	phenol 2-monooxygenase	KOG3855	Monooxygenase involved in coenzyme Q (ubiquinone) biosynthesis	Molecular Function: phenol 2-monooxygenase activity (GO:0018662);|Biological Process: phenol-containing compound catabolic process (GO:0019336);|Molecular Function: FAD binding (GO:0071949);	ko00627|ko00623|ko00361	Aminobenzoate degradation|Toluene degradation|Chlorocyclohexane and chlorobenzene degradation
CL2013Contig1	4.19918	2.12004e-34	gi|1028900026|gb|OAL02279.1|	P-loop containing nucleoside triphosphate hydrolase protein [Stagonospora sp. SRC1lsM3a]	P36619.2	RecName: Full=Leptomycin B resistance protein pmd1	pte:PTT_13121	ABCB1	ATP-binding cassette, subfamily B (MDR/TAP), member 1	KOG0055	Multidrug/pheromone exporter, ABC superfamily	Cellular Component: fungal-type vacuole (GO:0000324);|Molecular Function: ATP binding (GO:0005524);|Cellular Component: plasma membrane (GO:0005886);|Biological Process: drug transmembrane transport (GO:0006855);|Cellular Component: integral component of membrane (GO:0016021);|Molecular Function: ATPase activity, coupled to transmembrane movement of substances (GO:0042626);|Biological Process: re…	ko02010	ABC transporters
CL2016Contig1	3.79	4.03517e-18	gi|1028892485|gb|OAK94756.1|	competence/damage-inducible protein-like protein cinA [Stagonospora sp. SRC1lsM3a]	Q8DH31.2	RecName: Full=CinA-like protein	--	--	--	--	--	--	--	--
CL2017Contig1	5.34129	1.20507e-138	gi|1028891843|gb|OAK94116.1|	putative nucleoside-diphosphate-sugar epimerase [Stagonospora sp. SRC1lsM3a]	Q0VCN1.1	RecName: Full=NmrA-like family domain-containing protein 1	--	--	--	--	--	Cellular Component: nucleus (GO:0005634);|Molecular Function: identical protein binding (GO:0042802);|Cellular Component: perinuclear region of cytoplasm (GO:0048471);	--	--
CL2018Contig1	4.87132	0.000699148	--	--	--	--	--	--	--	--	--	--	--	--
CL2019Contig2	2.56953	0.000157037	gi|169617051|ref|XP_001801940.1|	hypothetical protein SNOG_11701 [Parastagonospora nodorum SN15]	--	--	--	--	--	--	--	--	--	--
CL2020Contig1	3.77348	5.37976e-17	gi|1029178345|gb|OAL42939.1|	ankyrin [Pyrenochaeta sp. DS3sAY3a]	--	--	--	--	--	--	--	--	--	--
CL2021Contig1	2.36576	0.0487098	gi|636588695|ref|XP_008025686.1|	glycoside hydrolase family 39 protein [Setosphaeria turcica Et28A]	--	--	--	--	--	--	--	--	--	--
CL2022Contig1	5.93246	0.00015186	gi|1028897540|gb|OAK99795.1|	hypothetical protein IQ06DRAFT_294208 [Stagonospora sp. SRC1lsM3a]	--	--	--	--	--	--	--	--	--	--
CL2023Contig1	11.1798	5.99158e-163	gi|1046794585|gb|OCL02132.1|	HET-domain-containing protein [Glonium stellatum]	Q00808.1	RecName: Full=Vegetative incompatibility protein HET-E-1	--	--	--	--	--	Molecular Function: GTP binding (GO:0005525);	--	--
CL2024Contig1	0.0285626	0.00739955	gi|1028892981|gb|OAK95251.1|	hypothetical protein IQ06DRAFT_65793 [Stagonospora sp. SRC1lsM3a]	Q873X9.1	RecName: Full=Endochitinase B1; AltName: Full=Chitinase B1; Flags: Precursor	pte:PTT_12469	E3.2.1.14	chitinase	KOG2806	Chitinase	Biological Process: polysaccharide catabolic process (GO:0000272);|Molecular Function: chitinase activity (GO:0004568);|Cellular Component: extracellular region (GO:0005576);|Biological Process: chitin catabolic process (GO:0006032);|Molecular Function: chitin binding (GO:0008061);	ko00520	Amino sugar and nucleotide sugar metabolism
CL2025Contig1	6.46183	0.00910631	gi|1029190912|gb|OAL55471.1|	coproporphyrinogen III oxidase [Pyrenochaeta sp. DS3sAY3a]	P11353.2	RecName: Full=Oxygen-dependent coproporphyrinogen-III oxidase; Short=COX; Short=Coprogen oxidase; Short=Coproporphyrinogenase	pte:PTT_13884	CPOX, hemF	coproporphyrinogen III oxidase	KOG1518	Coproporphyrinogen III oxidase CPO/HEM13	Molecular Function: coproporphyrinogen oxidase activity (GO:0004109);|Cellular Component: cytosol (GO:0005829);|Biological Process: protoporphyrinogen IX biosynthetic process (GO:0006782);|Biological Process: heme biosynthetic process (GO:0006783);|Molecular Function: protein homodimerization activity (GO:0042803);	ko00860	Porphyrin and chlorophyll metabolism
CL2027Contig1	4.88799	1.20825e-09	gi|1028904118|gb|OAL06367.1|	acetyl-CoA synthetase-like protein [Stagonospora sp. SRC1lsM3a]	O31826.1	RecName: Full=Putative acyl-CoA synthetase YngI	--	--	--	KOG1177	Long chain fatty acid acyl-CoA ligase	Molecular Function: ATP binding (GO:0005524);|Biological Process: metabolic process (GO:0008152);|Molecular Function: ligase activity (GO:0016874);	--	--
CL2028Contig1	3.14491	8.50104e-21	gi|628059764|ref|XP_007696003.1|	hypothetical protein COCSADRAFT_272231 [Bipolaris sorokiniana ND90Pr]	O13963.1	RecName: Full=Diphosphomevalonate decarboxylase; AltName: Full=Mevalonate pyrophosphate decarboxylase; AltName: Full=Mevalonate-5-diphosphate decarboxylase; Short=MDDase	bsc:COCSADRAFT_272231	MVD, mvaD	diphosphomevalonate decarboxylase	KOG2833	Mevalonate pyrophosphate decarboxylase	Molecular Function: diphosphomevalonate decarboxylase activity (GO:0004163);|Molecular Function: ATP binding (GO:0005524);|Cellular Component: nucleus (GO:0005634);|Cellular Component: cytosol (GO:0005829);|Biological Process: ergosterol biosynthetic process (GO:0006696);|Biological Process: isoprenoid biosynthetic process (GO:0008299);|Biological Process: isopentenyl diphosphate biosynthetic pro…	ko00900	Terpenoid backbone biosynthesis
CL2029Contig1	3.30614	2.61815e-05	gi|927418898|ref|XP_013955280.1|	hypothetical protein TRIVIDRAFT_70152 [Trichoderma virens Gv29-8]	P80402.2	RecName: Full=2,3-dihydroxybenzoate decarboxylase; Short=2,3-DHBA decarboxylase; Short=DHBD; AltName: Full=o-pyrocatechuate decarboxylase	tre:TRIREDRAFT_62576	DHBD	2,3-dihydroxybenzoate decarboxylase	KOG4245	Predicted metal-dependent hydrolase of the TIM-barrel fold	Molecular Function: hydrolase activity (GO:0016787);|Biological Process: benzoate catabolic process via hydroxylation (GO:0043640);|Molecular Function: o-pyrocatechuate decarboxylase activity (GO:0050150);	ko00627|ko00362	Aminobenzoate degradation|Benzoate degradation
CL2030Contig1	5.79455	2.73813e-15	gi|1046809837|gb|OCL14896.1|	cytochrome P450, partial [Glonium stellatum]	Q2UPB7.1	RecName: Full=Cytochrome P450 monooxygenase aclB; AltName: Full=Aspirochlorine biosynthesis protein B	--	--	--	KOG0156	Cytochrome P450 CYP2 subfamily	Molecular Function: monooxygenase activity (GO:0004497);|Molecular Function: iron ion binding (GO:0005506);|Molecular Function: oxidoreductase activity, acting on paired donors, with incorporation or reduction of molecular oxygen (GO:0016705);|Molecular Function: heme binding (GO:0020037);	--	--
CL2031Contig1	0.354679	3.35291e-54	gi|1028892572|gb|OAK94843.1|	CAF1-domain-containing protein [Stagonospora sp. SRC1lsM3a]	Q873X9.1	RecName: Full=Endochitinase B1; AltName: Full=Chitinase B1; Flags: Precursor	pno:SNOG_09149	CNOT7_8, CAF1, POP2	CCR4-NOT transcription complex subunit 7/8	KOG0304	mRNA deadenylase subunit	Biological Process: polysaccharide catabolic process (GO:0000272);|Molecular Function: chitinase activity (GO:0004568);|Cellular Component: extracellular region (GO:0005576);|Biological Process: chitin catabolic process (GO:0006032);|Molecular Function: chitin binding (GO:0008061);	ko03018	RNA degradation
CL2036Contig1	9.27471	3.63427e-05	gi|1029184545|gb|OAL49114.1|	cytochrome P450 [Pyrenochaeta sp. DS3sAY3a]	Q00714.2	RecName: Full=Probable sterigmatocystin biosynthesis P450 monooxygenase stcS; AltName: Full=Cytochrome P450 59	--	--	--	KOG0157	Cytochrome P450 CYP4/CYP19/CYP26 subfamilies	Molecular Function: monooxygenase activity (GO:0004497);|Molecular Function: iron ion binding (GO:0005506);|Biological Process: positive regulation of sterigmatocystin biosynthetic process (GO:0010914);|Molecular Function: oxidoreductase activity, acting on paired donors, with incorporation or reduction of molecular oxygen (GO:0016705);|Molecular Function: heme binding (GO:0020037);|Molecular Fun…	--	--
CL2037Contig1	0.240138	0.0487527	gi|1028893158|gb|OAK95427.1|	alpha/beta-hydrolase [Stagonospora sp. SRC1lsM3a]	D4B1N9.1	RecName: Full=Probable secreted lipase ARB_02369; Flags: Precursor	--	--	--	KOG4389	Acetylcholinesterase/Butyrylcholinesterase	Molecular Function: triglyceride lipase activity (GO:0004806);|Cellular Component: extracellular region (GO:0005576);|Biological Process: lipid metabolic process (GO:0006629);	--	--
CL2040Contig1	2.10745	1.72911e-18	gi|682292675|gb|KFY08322.1|	hypothetical protein V492_06333 [Pseudogymnoascus sp. VKM F-4246]	--	--	--	--	--	KOG1502	Flavonol reductase/cinnamoyl-CoA reductase	--	--	--
CL2041Contig1	2.20089	9.26559e-05	gi|628199207|ref|XP_007710492.1|	hypothetical protein COCCADRAFT_3568 [Bipolaris zeicola 26-R-13]	Q8NK50.1	RecName: Full=NADP-dependent mannitol dehydrogenase; Short=MtDH; AltName: Full=Mannitol 2-dehydrogenase [NADP(+)]	--	--	--	KOG0725	Reductases with broad range of substrate specificities	Biological Process: xylulose metabolic process (GO:0005997);|Biological Process: glucose metabolic process (GO:0006006);|Molecular Function: L-xylulose reductase (NADP+) activity (GO:0050038);|Molecular Function: mannitol 2-dehydrogenase (NADP+) activity (GO:0050085);|Biological Process: protein homotetramerization (GO:0051289);	--	--
CL2046Contig1	4.55618	0.000198191	gi|1029189344|gb|OAL53905.1|	Aha1domain family protein [Pyrenochaeta sp. DS3sAY3a]	Q9P782.1	RecName: Full=Uncharacterized protein C1711.08	--	--	--	KOG2936	Uncharacterized conserved protein	Molecular Function: ATPase activator activity (GO:0001671);|Cellular Component: cytoplasm (GO:0005737);|Cellular Component: cytosol (GO:0005829);|Biological Process: protein folding (GO:0006457);|Biological Process: response to stress (GO:0006950);|Molecular Function: chaperone binding (GO:0051087);	--	--
CL2047Contig1	0.166787	1.06993e-05	gi|1028895445|gb|OAK97707.1|	hypothetical protein IQ06DRAFT_36254 [Stagonospora sp. SRC1lsM3a]	--	--	--	--	--	--	--	--	--	--
CL2049Contig1	3.33435	0.0383706	gi|1029187229|gb|OAL51793.1|	cytochrome P450 [Pyrenochaeta sp. DS3sAY3a]	Q9VXY0.1	RecName: Full=Probable cytochrome P450 4s3; AltName: Full=CYPIVS3	--	--	--	KOG0157	Cytochrome P450 CYP4/CYP19/CYP26 subfamilies	Molecular Function: monooxygenase activity (GO:0004497);|Molecular Function: iron ion binding (GO:0005506);|Cellular Component: endoplasmic reticulum membrane (GO:0005789);|Molecular Function: oxidoreductase activity, acting on paired donors, with incorporation or reduction of molecular oxygen (GO:0016705);|Molecular Function: heme binding (GO:0020037);|Cellular Component: organelle membrane (GO:…	--	--
CL204Contig2	0.423984	1.43264e-11	gi|396460348|ref|XP_003834786.1|	hypothetical protein LEMA_P069290.1 [Leptosphaeria maculans JN3]	--	--	--	--	--	--	--	--	--	--
CL204Contig3	11.2678	2.05064e-27	gi|169594690|ref|XP_001790769.1|	hypothetical protein SNOG_00072 [Parastagonospora nodorum SN15]	Q12559.2	RecName: Full=Acetamidase	--	--	--	KOG1212	Amidases	Molecular Function: amidase activity (GO:0004040);	--	--
CL2050Contig1	0.0897943	1.00133e-108	gi|1029189822|gb|OAL54382.1|	hypothetical protein IQ07DRAFT_266882 [Pyrenochaeta sp. DS3sAY3a]	--	--	--	--	--	--	--	--	--	--
CL2054Contig1	2.09177	0.0472448	gi|1027159480|gb|OAG19858.1|	Pet127-domain-containing protein [Alternaria alternata]	O74832.1	RecName: Full=mRNA degradation protein pet127, mitochondrial; Flags: Precursor	--	--	--	--	--	Biological Process: mitochondrial RNA catabolic process (GO:0000957);|Biological Process: mitochondrial RNA 5'-end processing (GO:0000964);|Cellular Component: mitochondrion (GO:0005739);|Cellular Component: mitochondrial envelope (GO:0005740);|Biological Process: RNA processing (GO:0006396);|Biological Process: mitochondrion organization (GO:0007005);|Biological Process: regulation of mRNA stabi…	--	--
CL2054Contig2	0.377218	1.12103e-16	gi|1028900163|gb|OAL02415.1|	Pet127-domain-containing protein [Stagonospora sp. SRC1lsM3a]	P32606.2	RecName: Full=Putative mitochondrial translation system component PET127	--	--	--	--	--	Biological Process: mitochondrial RNA 5'-end processing (GO:0000964);|Cellular Component: mitochondrial envelope (GO:0005740);|Biological Process: regulation of mRNA stability (GO:0043488);	--	--
CL2056Contig1	7.0798	3.16308e-05	gi|1029186931|gb|OAL51495.1|	general substrate transporter [Pyrenochaeta sp. DS3sAY3a]	P53048.1	RecName: Full=General alpha-glucoside permease; AltName: Full=Maltose permease MAL11; AltName: Full=Maltose transport protein MAL11	pno:SNOG_00613	MAL	MFS transporter, SP family, general alpha glucoside:H+ symporter	KOG0254	Predicted transporter (major facilitator superfamily)	Biological Process: alpha-glucoside transport (GO:0000017);|Biological Process: maltose metabolic process (GO:0000023);|Molecular Function: alpha-glucoside:proton symporter activity (GO:0005352);|Molecular Function: glucose transmembrane transporter activity (GO:0005355);|Molecular Function: maltose:proton symporter activity (GO:0005364);|Molecular Function: trehalose transmembrane transporter ac…	--	--
CL2057Contig1	2.37033	0.0225771	gi|1029182941|gb|OAL47514.1|	hypothetical protein IQ07DRAFT_623245 [Pyrenochaeta sp. DS3sAY3a]	--	--	--	--	--	--	--	--	--	--
CL2058Contig1	0.444628	1.22197e-27	gi|1028895843|gb|OAK98103.1|	hypothetical protein IQ06DRAFT_28466 [Stagonospora sp. SRC1lsM3a]	--	--	--	--	--	--	--	--	--	--
CL2059Contig1	0.480574	0.000123758	gi|1029179671|gb|OAL44255.1|	hypothetical protein IQ07DRAFT_550632 [Pyrenochaeta sp. DS3sAY3a]	Q9P6I9.1	RecName: Full=Uncharacterized transcriptional regulatory protein C1683.13c	--	--	--	--	--	Biological Process: negative regulation of transcription from RNA polymerase II promoter (GO:0000122);|Molecular Function: RNA polymerase II proximal promoter sequence-specific DNA binding (GO:0000978);|Molecular Function: transcription factor activity, RNA polymerase II proximal promoter sequence-specific DNA binding (GO:0000982);|Molecular Function: DNA binding transcription factor activity (GO…	--	--
CL205Contig2	0.264105	8.07321e-05	--	--	--	--	--	--	--	--	--	--	--	--
CL2062Contig1	0.471235	9.27146e-21	gi|1028893091|gb|OAK95360.1|	hypothetical protein IQ06DRAFT_297605 [Stagonospora sp. SRC1lsM3a]	P42599.3	RecName: Full=Uncharacterized oxidoreductase YgjR	--	--	--	KOG2741	Dimeric dihydrodiol dehydrogenase	Molecular Function: oxidoreductase activity (GO:0016491);	--	--
CL2066Contig1	2.58968	0.0289903	gi|1028897229|gb|OAK99485.1|	hypothetical protein IQ06DRAFT_294810 [Stagonospora sp. SRC1lsM3a]	--	--	--	--	--	--	--	--	--	--
CL2068Contig1	4.88926	2.32161e-17	gi|1028891846|gb|OAK94119.1|	hypothetical protein IQ06DRAFT_298574 [Stagonospora sp. SRC1lsM3a]	--	--	--	--	--	--	--	--	--	--
CL206Contig1	0.309323	4.03958e-05	--	--	--	--	--	--	--	--	--	--	--	--
CL2070Contig1	0.106321	7.76408e-84	gi|636591189|ref|XP_008026933.1|	hypothetical protein SETTUDRAFT_20788 [Setosphaeria turcica Et28A]	--	--	--	--	--	--	--	--	--	--
CL2070Contig2	4.63629	9.31501e-17	gi|1028891967|gb|OAK94240.1|	HET-domain-containing protein [Stagonospora sp. SRC1lsM3a]	--	--	--	--	--	--	--	--	--	--
CL2072Contig1	46.2958	5.91858e-188	gi|1028893397|gb|OAK95665.1|	hypothetical protein IQ06DRAFT_231217 [Stagonospora sp. SRC1lsM3a]	O13629.1	RecName: Full=Putative lipoate-protein ligase A	pno:SNOG_04877	lplA, lplJ	lipoate---protein ligase	KOG3159	Lipoate-protein ligase A	Molecular Function: ATP binding (GO:0005524);|Cellular Component: cytoplasm (GO:0005737);|Cellular Component: mitochondrion (GO:0005739);|Biological Process: protein lipoylation (GO:0009249);|Molecular Function: lipoate-protein ligase activity (GO:0016979);	ko00785	Lipoic acid metabolism
CL2078Contig1	Inf	0.0477459	gi|1032869661|gb|OAQ76403.1|	cytochrome P450 [Purpureocillium lilacinum]	P30437.1	RecName: Full=Steroid 17-alpha-hydroxylase/17,20 lyase; AltName: Full=17-alpha-hydroxyprogesterone aldolase; AltName: Full=CYPXVII; AltName: Full=Cytochrome P450 17A1; AltName: Full=Cytochrome P450-C17; Short=Cytochrome P450c17	--	--	--	KOG0684	Cytochrome P450	Molecular Function: steroid 17-alpha-monooxygenase activity (GO:0004508);|Molecular Function: iron ion binding (GO:0005506);|Cellular Component: cell (GO:0005623);|Biological Process: steroid biosynthetic process (GO:0006694);|Biological Process: sex differentiation (GO:0007548);|Cellular Component: membrane (GO:0016020);|Molecular Function: heme binding (GO:0020037);|Biological Process: progeste…	--	--
CL2078Contig2	25.115	6.20888e-39	gi|1032872762|gb|OAQ79484.1|	cytochrome P450 [Purpureocillium lilacinum]	O46491.1	RecName: Full=Cholesterol 7-alpha-monooxygenase; AltName: Full=CYPVII; AltName: Full=Cholesterol 7-alpha-hydroxylase; AltName: Full=Cytochrome P450 7A1	--	--	--	KOG0157	Cytochrome P450 CYP4/CYP19/CYP26 subfamilies	Molecular Function: iron ion binding (GO:0005506);|Cellular Component: endoplasmic reticulum membrane (GO:0005789);|Biological Process: bile acid biosynthetic process (GO:0006699);|Biological Process: cholesterol catabolic process (GO:0006707);|Molecular Function: cholesterol 7-alpha-monooxygenase activity (GO:0008123);|Molecular Function: heme binding (GO:0020037);|Cellular Component: organelle …	--	--
CL2079Contig1	3.15179	4.99548e-05	gi|1029188846|gb|OAL53408.1|	cutinase-domain-containing protein [Pyrenochaeta sp. DS3sAY3a]	Q00298.1	RecName: Full=Cutinase; AltName: Full=Cutin hydrolase; Flags: Precursor	--	--	--	--	--	Cellular Component: extracellular region (GO:0005576);|Biological Process: metabolic process (GO:0008152);|Molecular Function: cutinase activity (GO:0050525);	--	--
CL207Contig2	0.45509	1.0779e-15	gi|169599192|ref|XP_001793019.1|	hypothetical protein SNOG_02413 [Parastagonospora nodorum SN15]	Q7S7R6.2	RecName: Full=37S ribosomal protein S9, mitochondrial; AltName: Full=Mitochondrial ribosomal protein 9; Flags: Precursor	pno:SNOG_02413	RP-S9, MRPS9, rpsI	small subunit ribosomal protein S9	KOG1697	Mitochondrial/chloroplast ribosomal protein S9	Biological Process: maturation of SSU-rRNA from tricistronic rRNA transcript (SSU-rRNA, 5.8S rRNA, LSU-rRNA) (GO:0000462);|Molecular Function: RNA binding (GO:0003723);|Molecular Function: structural constituent of ribosome (GO:0003735);|Cellular Component: mitochondrial small ribosomal subunit (GO:0005763);|Biological Process: translation (GO:0006412);	ko03010	Ribosome
CL2080Contig1	0.318825	2.79541e-70	gi|1028900045|gb|OAL02298.1|	phosphoribosyl pyrophosphokinase [Stagonospora sp. SRC1lsM3a]	Q12265.1	RecName: Full=Ribose-phosphate pyrophosphokinase 5; AltName: Full=Phosphoribosyl pyrophosphate synthase 5	pno:SNOG_01487	PRPS, prsA	ribose-phosphate pyrophosphokinase	KOG1448	Ribose-phosphate pyrophosphokinase	Molecular Function: magnesium ion binding (GO:0000287);|Cellular Component: ribose phosphate diphosphokinase complex (GO:0002189);|Molecular Function: ribose phosphate diphosphokinase activity (GO:0004749);|Molecular Function: ATP binding (GO:0005524);|Cellular Component: cytoplasm (GO:0005737);|Biological Process: 5-phosphoribose 1-diphosphate biosynthetic process (GO:0006015);|Biological Proces…	ko00230|ko01230|ko00030|ko01200	Purine metabolism|Biosynthesis of amino acids|Pentose phosphate pathway|Carbon metabolism
CL2084Contig1	2.20098	5.01397e-05	gi|1028904324|gb|OAL06572.1|	cobW-domain-containing protein [Stagonospora sp. SRC1lsM3a]	Q0UXL8.3	RecName: Full=DNA mismatch repair protein MSH3; AltName: Full=MutS protein homolog 3	--	--	--	KOG0218	Mismatch repair MSH3	Molecular Function: Y-form DNA binding (GO:0000403);|Molecular Function: heteroduplex DNA loop binding (GO:0000404);|Molecular Function: double-strand/single-strand DNA junction binding (GO:0000406);|Molecular Function: damaged DNA binding (GO:0003684);|Molecular Function: ATP binding (GO:0005524);|Biological Process: mismatch repair (GO:0006298);|Molecular Function: DNA-dependent ATPase activity…	--	--
CL2085Contig1	0.179146	1.30876e-11	--	--	--	--	--	--	--	--	--	--	--	--
CL2086Contig1	0.265916	2.16997e-09	gi|1029185881|gb|OAL50447.1|	hypothetical protein IQ07DRAFT_426579 [Pyrenochaeta sp. DS3sAY3a]	--	--	--	--	--	--	--	--	--	--
CL2089Contig1	0.48678	6.40359e-11	gi|169606342|ref|XP_001796591.1|	hypothetical protein SNOG_06208 [Parastagonospora nodorum SN15]	O14171.2	RecName: Full=Dehydrodolichyl diphosphate synthase complex subunit SPAC4D7.04c; AltName: Full=Ditrans,polycis-polyprenyl diphosphate synthase ((2E,6E)-farnesyl diphosphate specific)	pno:SNOG_06208	DHDDS, RER2, SRT1	ditrans,polycis-polyprenyl diphosphate synthase	KOG1602	Cis-prenyltransferase	Molecular Function: polyprenyltransferase activity (GO:0002094);|Molecular Function: prenyltransferase activity (GO:0004659);|Cellular Component: endoplasmic reticulum (GO:0005783);|Cellular Component: endoplasmic reticulum membrane (GO:0005789);|Biological Process: protein glycosylation (GO:0006486);|Biological Process: protein N-linked glycosylation (GO:0006487);|Biological Process: dolichol bi…	ko00900	Terpenoid backbone biosynthesis
CL2090Contig1	2.05317	9.96196e-08	gi|1028893220|gb|OAK95489.1|	phosphatases II [Stagonospora sp. SRC1lsM3a]	Q5B323.1	RecName: Full=Tyrosine-protein phosphatase cdcA	bor:COCMIDRAFT_86063	CDC14	cell division cycle 14	KOG1720	Protein tyrosine phosphatase CDC14	Cellular Component: spindle pole (GO:0000922);|Molecular Function: protein serine/threonine phosphatase activity (GO:0004722);|Molecular Function: protein tyrosine phosphatase activity (GO:0004725);|Cellular Component: nucleus (GO:0005634);|Cellular Component: cytoplasm (GO:0005737);|Biological Process: regulation of exit from mitosis (GO:0007096);|Molecular Function: protein tyrosine/serine/thre…	ko04113|ko04111|ko04110	Meiosis - yeast|Cell cycle - yeast|Cell cycle
CL2092Contig1	4.69462	0.0144717	gi|1029181268|gb|OAL45846.1|	Arginase/deacetylase [Pyrenochaeta sp. DS3sAY3a]	Q02959.1	RecName: Full=Histone deacetylase HOS3	pno:SNOG_13534	HOS3	histone deacetylase HOS3	KOG1343	Histone deacetylase complex, catalytic component HDA1	Biological Process: regulation of transcription involved in G1/S transition of mitotic cell cycle (GO:0000083);|Molecular Function: histone deacetylase activity (GO:0004407);|Cellular Component: nucleus (GO:0005634);|Biological Process: transcription, DNA-templated (GO:0006351);|Biological Process: histone deacetylation (GO:0016575);|Molecular Function: NAD-dependent histone deacetylase activity …	--	--
CL2093Contig1	0.027432	1.80324e-13	gi|1029189586|gb|OAL54147.1|	hypothetical protein IQ07DRAFT_333568 [Pyrenochaeta sp. DS3sAY3a]	--	--	--	--	--	--	--	--	--	--
CL2095Contig1	0.0762356	1.92497e-71	gi|169624236|ref|XP_001805524.1|	hypothetical protein SNOG_15374 [Parastagonospora nodorum SN15]	C5FGX1.1	RecName: Full=Carboxypeptidase S1 homolog B; AltName: Full=Serine carboxypeptidase B; Short=SPCB; Flags: Precursor	--	--	--	KOG1282	Serine carboxypeptidases (lysosomal cathepsin A)	Molecular Function: serine-type carboxypeptidase activity (GO:0004185);|Cellular Component: plasma membrane (GO:0005886);|Biological Process: pathogenesis (GO:0009405);|Cellular Component: anchored component of membrane (GO:0031225);	--	--
CL2097Contig2	0.185884	4.47671e-17	gi|1029187773|gb|OAL52336.1|	hypothetical protein IQ07DRAFT_585545 [Pyrenochaeta sp. DS3sAY3a]	--	--	--	--	--	--	--	--	--	--
CL2098Contig1	3.98094	0.0344637	gi|1029188860|gb|OAL53422.1|	hypothetical protein IQ07DRAFT_619828 [Pyrenochaeta sp. DS3sAY3a]	--	--	--	--	--	--	--	--	--	--
CL2099Contig1	2.06029	1.66109e-05	gi|1028901506|gb|OAL03757.1|	hypothetical protein IQ06DRAFT_111059 [Stagonospora sp. SRC1lsM3a]	O74397.1	RecName: Full=Asparagine synthetase domain-containing protein C4F6.11c	--	--	--	KOG0573	Asparagine synthase	Molecular Function: asparagine synthase (glutamine-hydrolyzing) activity (GO:0004066);|Cellular Component: nucleus (GO:0005634);|Cellular Component: cytosol (GO:0005829);|Biological Process: asparagine biosynthetic process (GO:0006529);|Biological Process: glutamine metabolic process (GO:0006541);|Molecular Function: protein homodimerization activity (GO:0042803);	--	--
CL209Contig3	3.64754	0.000673603	--	--	--	--	--	--	--	--	--	--	--	--
CL209Contig4	0.272991	0.000211271	--	--	--	--	--	--	--	--	--	--	--	--
CL20Contig3	0.223883	1.78649e-18	gi|169615833|ref|XP_001801332.1|	hypothetical protein SNOG_11082 [Parastagonospora nodorum SN15]	P40528.1	RecName: Full=Protein SYG1	--	--	--	KOG1162	Predicted small molecule transporter	Cellular Component: plasma membrane (GO:0005886);|Biological Process: signal transduction (GO:0007165);|Cellular Component: integral component of membrane (GO:0016021);	--	--
CL2101Contig1	0.108316	1.3188e-29	gi|396489025|ref|XP_003843002.1|	hypothetical protein LEMA_P087620.1 [Leptosphaeria maculans JN3]	O02766.3	RecName: Full=7-alpha-hydroxycholest-4-en-3-one 12-alpha-hydroxylase; AltName: Full=7-alpha-hydroxy-4-cholesten-3-one 12-alpha-hydroxylase; AltName: Full=CYPVIIIB1; AltName: Full=Cytochrome P450 8B1; AltName: Full=Sterol 12-alpha-hydroxylase	--	--	--	KOG0684	Cytochrome P450	Molecular Function: monooxygenase activity (GO:0004497);|Molecular Function: iron ion binding (GO:0005506);|Cellular Component: endoplasmic reticulum membrane (GO:0005789);|Cellular Component: integral component of membrane (GO:0016021);|Molecular Function: oxidoreductase activity, acting on paired donors, with incorporation or reduction of molecular oxygen (GO:0016705);|Molecular Function: heme …	--	--
CL2104Contig2	17.2486	1.18631e-30	gi|1028898022|gb|OAL00277.1|	hypothetical protein IQ06DRAFT_274848 [Stagonospora sp. SRC1lsM3a]	Q5B998.1	RecName: Full=Homoserine dehydrogenase; Short=HDH	pno:SNOG_08379	E1.1.1.3	homoserine dehydrogenase	KOG0455	Homoserine dehydrogenase	Molecular Function: aspartate kinase activity (GO:0004072);|Molecular Function: homoserine dehydrogenase activity (GO:0004412);|Cellular Component: cytoplasm (GO:0005737);|Biological Process: aspartate family amino acid biosynthetic process (GO:0009067);|Biological Process: methionine biosynthetic process (GO:0009086);|Biological Process: threonine biosynthetic process (GO:0009088);|Biological Pr…	ko00260|ko01230|ko00300|ko00270	Glycine, serine and threonine metabolism|Biosynthesis of amino acids|Lysine biosynthesis|Cysteine and methionine metabolism
CL2108Contig1	15.0898	3.54347e-30	gi|1029190566|gb|OAL55125.1|	acid protease [Pyrenochaeta sp. DS3sAY3a]	O94449.1	RecName: Full=Replication factor C subunit 4; Short=Replication factor C4	--	--	--	KOG0991	Replication factor C, subunit RFC2	Cellular Component: nuclear chromatin (GO:0000790);|Molecular Function: ATP binding (GO:0005524);|Cellular Component: nucleus (GO:0005634);|Cellular Component: DNA replication factor C complex (GO:0005663);|Cellular Component: cytosol (GO:0005829);|Biological Process: DNA strand elongation involved in DNA replication (GO:0006271);|Cellular Component: Rad17 RFC-like complex (GO:0031389);|Cellular …	--	--
CL2109Contig1	19.6626	2.36828e-141	gi|1029191281|gb|OAL55840.1|	hypothetical protein IQ07DRAFT_595495 [Pyrenochaeta sp. DS3sAY3a]	--	--	--	--	--	--	--	--	--	--
CL2110Contig1	2.34974	0.0042674	gi|1029192285|gb|OAL56843.1|	MFS general substrate transporter [Pyrenochaeta sp. DS3sAY3a]	W7N2B4.2	RecName: Full=Efflux pump FUB11; AltName: Full=Fusaric acid biosynthesis protein 11	--	--	--	KOG0255	Synaptic vesicle transporter SVOP and related transporters (major facilitator superfamily)	Cellular Component: plasma membrane (GO:0005886);|Cellular Component: integral component of membrane (GO:0016021);|Biological Process: transmembrane transport (GO:0055085);	--	--
CL2110Contig2	2.34349	1.19633e-08	gi|1028903808|gb|OAL06057.1|	MFS general substrate transporter [Stagonospora sp. SRC1lsM3a]	W7N2B4.2	RecName: Full=Efflux pump FUB11; AltName: Full=Fusaric acid biosynthesis protein 11	--	--	--	KOG0255	Synaptic vesicle transporter SVOP and related transporters (major facilitator superfamily)	Cellular Component: plasma membrane (GO:0005886);|Cellular Component: integral component of membrane (GO:0016021);|Biological Process: transmembrane transport (GO:0055085);	--	--
CL2111Contig1	0.421554	3.54738e-06	gi|1028903718|gb|OAL05967.1|	syntaxin-5 [Stagonospora sp. SRC1lsM3a]	O13644.1	RecName: Full=Integral membrane protein sed5	pte:PTT_05853	STX5	syntaxin 5	KOG0812	SNARE protein SED5/Syntaxin 5	Cellular Component: Golgi membrane (GO:0000139);|Molecular Function: SNARE binding (GO:0000149);|Molecular Function: SNAP receptor activity (GO:0005484);|Cellular Component: cis-Golgi network (GO:0005801);|Biological Process: intracellular protein transport (GO:0006886);|Biological Process: ER to Golgi vesicle-mediated transport (GO:0006888);|Biological Process: vesicle fusion (GO:0006906);|Cellu…	ko04130	SNARE interactions in vesicular transport
CL2122Contig1	6.66295	0.0014372	--	--	--	--	--	--	--	--	--	--	--	--
CL2123Contig1	0.333219	2.94912e-27	gi|189203499|ref|XP_001938085.1|	cell division control protein 16 [Pyrenophora tritici-repentis Pt-1C-BFP]	P36618.1	RecName: Full=Cell division control protein 16	pte:PTT_07035	BUB2	cell cycle arrest protein BUB2	KOG2058	Ypt/Rab GTPase activating protein	Molecular Function: GTPase activator activity (GO:0005096);|Cellular Component: nucleus (GO:0005634);|Cellular Component: cytosol (GO:0005829);|Biological Process: intracellular protein transport (GO:0006886);|Biological Process: negative regulation of division septum assembly (GO:0010974);|Cellular Component: endomembrane system (GO:0012505);|Molecular Function: Rab GTPase binding (GO:0017137);|…	ko04111	Cell cycle - yeast
CL2124Contig1	0.055819	0	gi|189190250|ref|XP_001931464.1|	zinc finger protein OZF [Pyrenophora tritici-repentis Pt-1C-BFP]	--	--	--	--	--	KOG1721	FOG: Zn-finger	--	--	--
CL2127Contig1	0.198845	1.02836e-31	gi|1027160597|gb|OAG20972.1|	PLP-dependent transferase [Alternaria alternata]	A6SRX6.1	RecName: Full=Molybdenum cofactor sulfurase; Short=MCS; Short=MOS; Short=MoCo sulfurase; AltName: Full=Molybdenum cofactor sulfurtransferase	pte:PTT_17229	ABA3	molybdenum cofactor sulfurtransferase	KOG2142	Molybdenum cofactor sulfurase	Biological Process: Mo-molybdopterin cofactor biosynthetic process (GO:0006777);|Molecular Function: Mo-molybdopterin cofactor sulfurase activity (GO:0008265);|Molecular Function: molybdenum ion binding (GO:0030151);|Molecular Function: pyridoxal phosphate binding (GO:0030170);|Molecular Function: molybdenum cofactor sulfurtransferase activity (GO:0102867);	--	--
CL2128Contig1	0.356619	0.0142372	--	--	--	--	--	--	--	--	--	--	--	--
CL212Contig2	11.0469	0.00218586	--	--	--	--	--	--	--	--	--	--	--	--
CL2133Contig1	0.493201	0.0251606	gi|330927625|ref|XP_003301941.1|	hypothetical protein PTT_13580 [Pyrenophora teres f. teres 0-1]	O94443.2	RecName: Full=Uncharacterized exonuclease C637.09	pte:PTT_13580	REX1, REXO1, RNH70	RNA exonuclease 1	KOG2248	3'-5' exonuclease	Molecular Function: 3'-5'-exoribonuclease activity (GO:0000175);|Biological Process: exonucleolytic trimming to generate mature 3'-end of 5.8S rRNA from tricistronic rRNA transcript (SSU-rRNA, 5.8S rRNA, LSU-rRNA) (GO:0000467);|Molecular Function: nucleic acid binding (GO:0003676);|Cellular Component: nucleus (GO:0005634);|Biological Process: tRNA 3'-trailer cleavage, exonucleolytic (GO:0034415);…	ko03008	Ribosome biogenesis in eukaryotes
CL2136Contig1	0.39495	2.68211e-17	gi|1028900888|gb|OAL03140.1|	hypothetical protein IQ06DRAFT_375774 [Stagonospora sp. SRC1lsM3a]	--	--	--	--	--	--	--	--	--	--
CL2143Contig1	0.454238	3.78921e-35	gi|1028891603|gb|OAK93878.1|	DOT1-domain-containing protein [Stagonospora sp. SRC1lsM3a]	Q5BH89.1	RecName: Full=Histone-lysine N-methyltransferase, H3 lysine-79 specific; AltName: Full=Histone H3-K79 methyltransferase; Short=H3-K79-HMTase	pno:SNOG_16009	DOT1L, DOT1	histone-lysine N-methyltransferase, H3 lysine-79 specific	KOG3924	Putative protein methyltransferase involved in meiosis and transcriptional silencing (Dot1)	Biological Process: DNA damage checkpoint (GO:0000077);|Cellular Component: chromosome, telomeric region (GO:0000781);|Cellular Component: nucleus (GO:0005634);|Biological Process: DNA repair (GO:0006281);|Biological Process: chromatin silencing at telomere (GO:0006348);|Biological Process: transcription, DNA-templated (GO:0006351);|Molecular Function: histone methyltransferase activity (H3-K79 s…	ko00310	Lysine degradation
CL2144Contig1	0.491146	7.83556e-16	gi|1029188095|gb|OAL52658.1|	hypothetical protein IQ07DRAFT_563401 [Pyrenochaeta sp. DS3sAY3a]	Q0V8G3.1	RecName: Full=Glutaminyl-peptide cyclotransferase-like protein; AltName: Full=Golgi-resident glutaminyl-peptide cyclotransferase; AltName: Full=isoQC; Short=gQC	--	--	--	KOG3946	Glutaminyl cyclase	Cellular Component: Golgi membrane (GO:0000139);|Molecular Function: zinc ion binding (GO:0008270);|Cellular Component: integral component of membrane (GO:0016021);|Molecular Function: glutaminyl-peptide cyclotransferase activity (GO:0016603);|Biological Process: peptidyl-pyroglutamic acid biosynthetic process, using glutaminyl-peptide cyclotransferase (GO:0017186);	--	--
CL2145Contig1	0.217965	1.16812e-05	gi|1029185548|gb|OAL50115.1|	ribose-phosphate pyrophosphokinase-like protein 1 [Pyrenochaeta sp. DS3sAY3a]	O94413.1	RecName: Full=Ribose-phosphate pyrophosphokinase 2; AltName: Full=Phosphoribosyl pyrophosphate synthase 2	pte:PTT_19418	PRPS, prsA	ribose-phosphate pyrophosphokinase	KOG1448	Ribose-phosphate pyrophosphokinase	Molecular Function: magnesium ion binding (GO:0000287);|Molecular Function: ribose phosphate diphosphokinase activity (GO:0004749);|Molecular Function: ATP binding (GO:0005524);|Cellular Component: cytoplasm (GO:0005737);|Cellular Component: cytosol (GO:0005829);|Biological Process: 5-phosphoribose 1-diphosphate biosynthetic process (GO:0006015);|Biological Process: nucleoside metabolic process (…	ko00230|ko01230|ko00030|ko01200	Purine metabolism|Biosynthesis of amino acids|Pentose phosphate pathway|Carbon metabolism
CL2149Contig2	0.0567034	8.58974e-12	gi|1027162248|gb|OAG22620.1|	amidohydrolase 2 [Alternaria alternata]	Q9C1X2.1	RecName: Full=Putative D-lactate dehydrogenase C713.03, mitochondrial; Flags: Precursor	--	--	--	KOG1232	Proteins containing the FAD binding domain	Molecular Function: D-lactate dehydrogenase (cytochrome) activity (GO:0004458);|Cellular Component: mitochondrion (GO:0005739);|Cellular Component: mitochondrial matrix (GO:0005759);|Biological Process: generation of precursor metabolites and energy (GO:0006091);|Biological Process: lactate oxidation (GO:0019516);|Biological Process: respiratory electron transport chain (GO:0022904);|Molecular Fu…	--	--
CL2151Contig1	7.10071	0.000932569	gi|607898210|gb|EZF36481.1|	hypothetical protein H101_00031 [Trichophyton interdigitale H6]	Q6YTF1.1	RecName: Full=Oryzalexin D synthase; AltName: Full=Cytochrome P450 76M8; AltName: Full=Ent-cassadiene C11-alpha-hydroxylase 2	--	--	--	KOG0684	Cytochrome P450	--	--	--
CL2151Contig2	3.23411	5.78659e-07	gi|607898210|gb|EZF36481.1|	hypothetical protein H101_00031 [Trichophyton interdigitale H6]	P18125.1	RecName: Full=Cholesterol 7-alpha-monooxygenase; AltName: Full=CYPVII; AltName: Full=Cholesterol 7-alpha-hydroxylase; AltName: Full=Cytochrome P450 7A1	--	--	--	KOG0684	Cytochrome P450	Molecular Function: iron ion binding (GO:0005506);|Cellular Component: endoplasmic reticulum membrane (GO:0005789);|Biological Process: bile acid biosynthetic process (GO:0006699);|Biological Process: cholesterol catabolic process (GO:0006707);|Molecular Function: cholesterol 7-alpha-monooxygenase activity (GO:0008123);|Molecular Function: heme binding (GO:0020037);|Cellular Component: organelle …	--	--
CL2157Contig1	2.25888	0.00568732	gi|1027161682|gb|OAG22055.1|	ubiquitin conjugating enzyme 7 interacting protein 1 [Alternaria alternata]	Q9NWF9.3	RecName: Full=E3 ubiquitin-protein ligase RNF216; AltName: Full=RING finger protein 216; AltName: Full=RING-type E3 ubiquitin transferase RNF216; AltName: Full=Triad domain-containing protein 3; AltName: Full=Ubiquitin-conjugating enzyme 7-interacting protein 1; AltName: Full=Zinc finger protein inhibiting NF-kappa-B	pno:SNOG_06902	RNF216	E3 ubiquitin-protein ligase RNF216	KOG1812	Predicted E3 ubiquitin ligase	Cellular Component: nucleus (GO:0005634);|Cellular Component: nucleoplasm (GO:0005654);|Cellular Component: cytosol (GO:0005829);|Biological Process: apoptotic process (GO:0006915);|Biological Process: viral process (GO:0016032);|Biological Process: negative regulation of type I interferon production (GO:0032480);|Biological Process: regulation of interferon-beta production (GO:0032648);|Biologic…	--	--
CL2158Contig1	30.672	1.79789e-82	gi|1027154313|gb|OAG14709.1|	hypothetical protein CC77DRAFT_901313, partial [Alternaria alternata]	Q9UV10.1	RecName: Full=Heterokaryon incompatibility protein 6, OR allele; Short=Het-6(OR)	--	--	--	--	--	--	--	--
CL215Contig3	2.73808	0.0244897	gi|1028894188|gb|OAK96455.1|	hypothetical protein IQ06DRAFT_52641 [Stagonospora sp. SRC1lsM3a]	--	--	--	--	--	--	--	--	--	--
CL2168Contig1	29.748	3.81728e-103	gi|1029188827|gb|OAL53389.1|	hypothetical protein IQ07DRAFT_359718 [Pyrenochaeta sp. DS3sAY3a]	Q5UQ35.1	RecName: Full=Putative ariadne-like RING finger protein R811	--	--	--	--	--	Molecular Function: ubiquitin-protein transferase activity (GO:0004842);|Molecular Function: metal ion binding (GO:0046872);	--	--
CL2169Contig1	24.3845	2.06326e-23	gi|1028901692|gb|OAL03943.1|	thioredoxin-like protein-like protein 4A [Stagonospora sp. SRC1lsM3a]	P83876.1	RecName: Full=Thioredoxin-like protein 4A; AltName: Full=DIM1 protein homolog; AltName: Full=Spliceosomal U5 snRNP-specific 15 kDa protein; AltName: Full=Thioredoxin-like U5 snRNP protein U5-15kD	bor:COCMIDRAFT_81010	TXNL4A, DIB1	U5 snRNP protein, DIM1 family	KOG3414	Component of the U4/U6.U5 snRNP/mitosis protein DIM1	Biological Process: spliceosomal complex assembly (GO:0000245);|Biological Process: RNA splicing, via transesterification reactions (GO:0000375);|Biological Process: mRNA splicing, via spliceosome (GO:0000398);|Cellular Component: nucleus (GO:0005634);|Cellular Component: nucleoplasm (GO:0005654);|Cellular Component: spliceosomal complex (GO:0005681);|Cellular Component: U5 snRNP (GO:0005682);|Ce…	ko03040	Spliceosome
CL216Contig1	3.6438	0.0376403	gi|396461683|ref|XP_003835453.1|	similar to maltose O-acetyltransferase [Leptosphaeria maculans JN3]	P28266.1	RecName: Full=Nodulation protein L	--	--	--	KOG4750	Serine O-acetyltransferase	Biological Process: nodulation (GO:0009877);|Molecular Function: acetyltransferase activity (GO:0016407);	--	--
CL2173Contig2	0.467094	1.50856e-20	gi|1028900282|gb|OAL02534.1|	hypothetical protein IQ06DRAFT_245077 [Stagonospora sp. SRC1lsM3a]	P47082.1	RecName: Full=Vacuolar amino acid transporter 1	--	--	--	KOG1303	Amino acid transporters	Cellular Component: fungal-type vacuole (GO:0000324);|Cellular Component: fungal-type vacuole membrane (GO:0000329);|Biological Process: amino acid transmembrane transport (GO:0003333);|Molecular Function: L-tyrosine transmembrane transporter activity (GO:0005302);|Biological Process: amino acid transport (GO:0006865);|Biological Process: vacuolar transport (GO:0007034);|Molecular Function: L-glu…	--	--
CL2176Contig1	0.0900333	0.00427335	gi|1028901190|gb|OAL03441.1|	mandelate racemase/muconate lactonizing protein-like protein [Stagonospora sp. SRC1lsM3a]	Q0QWS4.1	RecName: Full=L-galactonate dehydratase	bze:COCCADRAFT_3106	GAAB, LGD1	L-galactonate dehydratase	--	--	Molecular Function: carbonate dehydratase activity (GO:0004089);|Biological Process: cellular amino acid catabolic process (GO:0009063);|Biological Process: D-galacturonate catabolic process (GO:0019698);|Molecular Function: metal ion binding (GO:0046872);|Molecular Function: L-fuconate dehydratase activity (GO:0050023);	ko00040	Pentose and glucuronate interconversions
CL2177Contig1	2.67498	0.0160683	--	--	--	--	--	--	--	--	--	--	--	--
CL2178Contig1	5.60609	2.32933e-15	gi|1027158252|gb|OAG18633.1|	beta-mannosidase precursor [Alternaria alternata]	A1CGA8.1	RecName: Full=Beta-mannosidase B; AltName: Full=Mannanase B; Short=Mannase B	pno:SNOG_02390	E3.2.1.25, MANBA, manB	beta-mannosidase	KOG2230	Predicted beta-mannosidase	Biological Process: polysaccharide catabolic process (GO:0000272);|Molecular Function: beta-mannosidase activity (GO:0004567);	ko04142|ko00511	Lysosome|Other glycan degradation
CL217Contig1	2.54142	4.93877e-21	gi|1028904510|gb|OAL06758.1|	phosphomannomutase-like protein [Stagonospora sp. SRC1lsM3a]	Q9UTJ2.1	RecName: Full=Phosphomannomutase; Short=PMM	bze:COCCADRAFT_3333	PMM	phosphomannomutase	KOG3189	Phosphomannomutase	Molecular Function: phosphomannomutase activity (GO:0004615);|Cellular Component: nucleus (GO:0005634);|Cellular Component: cytosol (GO:0005829);|Biological Process: mannose metabolic process (GO:0006013);|Biological Process: protein N-linked glycosylation (GO:0006487);|Biological Process: GDP-mannose biosynthetic process (GO:0009298);|Biological Process: protein targeting to ER (GO:0045047);	ko00520|ko00051	Amino sugar and nucleotide sugar metabolism|Fructose and mannose metabolism
CL2183Contig1	0.388132	3.77403e-10	gi|1029186997|gb|OAL51561.1|	cytochrome P450 [Pyrenochaeta sp. DS3sAY3a]	P93846.1	RecName: Full=Obtusifoliol 14-alpha demethylase; AltName: Full=CYPLI; AltName: Full=Cytochrome P450 51; AltName: Full=Cytochrome P450-LIA1	pte:PTT_10902	CYP51	sterol 14-demethylase	--	--	Molecular Function: iron ion binding (GO:0005506);|Molecular Function: methyltransferase activity (GO:0008168);|Molecular Function: sterol 14-demethylase activity (GO:0008398);|Cellular Component: integral component of membrane (GO:0016021);|Biological Process: sterol biosynthetic process (GO:0016126);|Molecular Function: heme binding (GO:0020037);	ko00100	Steroid biosynthesis
CL2188Contig1	2.49043	4.06501e-25	gi|1029191282|gb|OAL55841.1|	AAA-domain-containing protein [Pyrenochaeta sp. DS3sAY3a]	Q9C1E9.2	RecName: Full=Peroxisomal biogenesis factor 6; AltName: Full=ClaPEX6; AltName: Full=Peroxin-6	bsc:COCSADRAFT_191238	PEX6, PXAAA1	peroxin-6	KOG0736	Peroxisome assembly factor 2 containing the AAA+-type ATPase domain	Molecular Function: ATP binding (GO:0005524);|Biological Process: peroxisome organization (GO:0007031);	ko04146	Peroxisome
CL2189Contig2	0.392299	6.15853e-23	gi|169602211|ref|XP_001794527.1|	hypothetical protein SNOG_04101 [Parastagonospora nodorum SN15]	Q9P7E8.1	RecName: Full=Protein app1	pno:SNOG_04101	DBNL, ABP1	drebrin-like protein	KOG3655	Drebrins and related actin binding proteins	Molecular Function: actin binding (GO:0003779);|Biological Process: actin cytoskeleton organization (GO:0030036);|Cellular Component: actin cortical patch (GO:0030479);|Cellular Component: cell division site (GO:0032153);|Cellular Component: cell tip (GO:0051286);|Cellular Component: actin body (GO:0099079);	--	--
CL218Contig1	2.31578	1.13911e-10	gi|629655067|ref|XP_007803376.1|	hypothetical protein EPUS_09042 [Endocarpon pusillum Z07020]	P53944.1	RecName: Full=Mitochondrial N(5)-glutamine methyltransferase MTQ1	--	--	--	KOG2904	Predicted methyltransferase	Cellular Component: mitochondrion (GO:0005739);|Biological Process: translational readthrough (GO:0006451);|Molecular Function: protein methyltransferase activity (GO:0008276);|Molecular Function: S-adenosylmethionine-dependent methyltransferase activity (GO:0008757);	--	--
CL2192Contig1	0.282255	0.00907278	--	--	--	--	--	--	--	--	--	--	--	--
CL2198Contig1	0.0444087	2.40693e-164	gi|1029189451|gb|OAL54012.1|	MFS general substrate transporter [Pyrenochaeta sp. DS3sAY3a]	Q08268.1	RecName: Full=Probable transporter MCH4	--	--	--	KOG2504	Monocarboxylate transporter	Cellular Component: fungal-type vacuole membrane (GO:0000329);|Molecular Function: transporter activity (GO:0005215);|Biological Process: transport (GO:0006810);|Molecular Function: symporter activity (GO:0015293);|Biological Process: ion transmembrane transport (GO:0034220);|Cellular Component: integral component of fungal-type vacuolar membrane (GO:0071627);	--	--
CL2198Contig2	2.85227	4.09399e-18	gi|1029189451|gb|OAL54012.1|	MFS general substrate transporter [Pyrenochaeta sp. DS3sAY3a]	Q08268.1	RecName: Full=Probable transporter MCH4	--	--	--	KOG2504	Monocarboxylate transporter	Cellular Component: fungal-type vacuole membrane (GO:0000329);|Molecular Function: transporter activity (GO:0005215);|Biological Process: transport (GO:0006810);|Molecular Function: symporter activity (GO:0015293);|Biological Process: ion transmembrane transport (GO:0034220);|Cellular Component: integral component of fungal-type vacuolar membrane (GO:0071627);	--	--
CL219Contig3	0.111019	1.73363e-22	gi|1028896605|gb|OAK98862.1|	cytosolic Fe-S cluster assembly factor NAR1 [Stagonospora sp. SRC1lsM3a]	Q0UM75.1	RecName: Full=Cytosolic Fe-S cluster assembly factor NAR1; AltName: Full=Nuclear architecture-related protein 1	--	--	--	KOG2439	Nuclear architecture related protein	Molecular Function: NADH dehydrogenase activity (GO:0003954);|Biological Process: iron-sulfur cluster assembly (GO:0016226);|Molecular Function: metal ion binding (GO:0046872);|Molecular Function: iron-sulfur cluster binding (GO:0051536);|Molecular Function: 4 iron, 4 sulfur cluster binding (GO:0051539);	--	--
CL21Contig2	4.26503	3.09994e-06	gi|1028904916|gb|OAL07164.1|	transmembrane protein [Stagonospora sp. SRC1lsM3a]	Q9P787.1	RecName: Full=ER membrane protein complex subunit 3	--	--	--	KOG3188	Uncharacterized conserved protein	Cellular Component: cytosol (GO:0005829);|Biological Process: protein folding in endoplasmic reticulum (GO:0034975);|Cellular Component: ER membrane protein complex (GO:0072546);	--	--
CL2200Contig1	0.0206424	6.77917e-46	gi|1028900014|gb|OAL02267.1|	hypothetical protein IQ06DRAFT_346854 [Stagonospora sp. SRC1lsM3a]	P52890.1	RecName: Full=Transcription factor atf1; AltName: Full=Protein sss1; AltName: Full=Transcription factor mts1	pte:PTT_11563	SKO1, ATF1, PCR1	ATF/CREB family transcription factor	KOG1414	Transcriptional activator FOSB/c-Fos and related bZIP transcription factors	Cellular Component: nuclear chromatin (GO:0000790);|Molecular Function: RNA polymerase II proximal promoter sequence-specific DNA binding (GO:0000978);|Molecular Function: transcriptional activator activity, RNA polymerase II proximal promoter sequence-specific DNA binding (GO:0001077);|Molecular Function: double-stranded DNA binding (GO:0003690);|Molecular Function: RNA binding (GO:0003723);|Cel…	ko04011	MAPK signaling pathway - yeast
CL2203Contig2	8.02523	1.37409e-47	gi|169597739|ref|XP_001792293.1|	hypothetical protein SNOG_01657 [Parastagonospora nodorum SN15]	--	--	--	--	--	--	--	--	--	--
CL2205Contig1	0.401031	7.41542e-05	gi|1028899750|gb|OAL02003.1|	alpha/beta-hydrolase [Stagonospora sp. SRC1lsM3a]	D4B1N9.1	RecName: Full=Probable secreted lipase ARB_02369; Flags: Precursor	--	--	--	KOG4389	Acetylcholinesterase/Butyrylcholinesterase	Molecular Function: triglyceride lipase activity (GO:0004806);|Cellular Component: extracellular region (GO:0005576);|Biological Process: lipid metabolic process (GO:0006629);	--	--
CL2207Contig1	0.198299	6.78783e-22	gi|1027159129|gb|OAG19508.1|	hypothetical protein CC77DRAFT_1095981 [Alternaria alternata]	Q9ZNN8.1	RecName: Full=L-2,3-butanediol dehydrogenase; Short=L-BDH; AltName: Full=(S,S)-butanediol dehydrogenase; AltName: Full=Diacetyl reductase [(S)-acetoin forming]	--	--	--	KOG0725	Reductases with broad range of substrate specificities	Biological Process: butanediol metabolic process (GO:0034077);|Biological Process: acetoin metabolic process (GO:0045149);|Biological Process: acetoin catabolic process (GO:0045150);|Molecular Function: (S,S)-butanediol dehydrogenase activity (GO:0047512);|Biological Process: protein homotetramerization (GO:0051289);|Molecular Function: diacetyl reductase ((S)-acetoin forming) activity (GO:005258…	--	--
CL220Contig1	0.391285	1.58676e-48	gi|1027162188|gb|OAG22560.1|	alpha/beta-hydrolase [Alternaria alternata]	P21836.1	RecName: Full=Acetylcholinesterase; Short=AChE; Flags: Precursor	ztr:MYCGRDRAFT_35982	ACHE	acetylcholinesterase	KOG1516	Carboxylesterase and related proteins	Biological Process: regulation of receptor recycling (GO:0001919);|Biological Process: osteoblast development (GO:0002076);|Molecular Function: acetylcholinesterase activity (GO:0003990);|Molecular Function: cholinesterase activity (GO:0004104);|Molecular Function: collagen binding (GO:0005518);|Cellular Component: extracellular region (GO:0005576);|Cellular Component: basal lamina (GO:0005605);|…	ko00564	Glycerophospholipid metabolism
CL2210Contig1	0.302758	2.89093e-27	gi|1027162590|gb|OAG22961.1|	cryptochrome-2 [Alternaria alternata]	Q8QG60.2	RecName: Full=Cryptochrome-2	--	--	--	KOG0133	Deoxyribodipyrimidine photolyase/cryptochrome	Cellular Component: nucleus (GO:0005634);|Cellular Component: cytoplasm (GO:0005737);|Biological Process: transcription, DNA-templated (GO:0006351);|Molecular Function: photoreceptor activity (GO:0009881);|Biological Process: protein-chromophore linkage (GO:0018298);|Biological Process: circadian regulation of gene expression (GO:0032922);|Biological Process: regulation of circadian rhythm (GO:00…	--	--
CL2214Contig1	2.87264	2.43253e-23	gi|1028898843|gb|OAL01097.1|	MFS quinate transporter-like protein QutD [Stagonospora sp. SRC1lsM3a]	B0XQS8.1	RecName: Full=Probable quinate permease; AltName: Full=Quinate transporter	--	--	--	KOG0254	Predicted transporter (major facilitator superfamily)	Cellular Component: plasma membrane (GO:0005886);|Cellular Component: integral component of membrane (GO:0016021);|Biological Process: quinate metabolic process (GO:0019630);|Molecular Function: transmembrane transporter activity (GO:0022857);	--	--
CL2216Contig1	10.2009	0.000215432	gi|1029179997|gb|OAL44580.1|	hypothetical protein IQ07DRAFT_244036 [Pyrenochaeta sp. DS3sAY3a]	O60056.1	RecName: Full=Uncharacterized transcriptional regulatory protein C56F2.05c	--	--	--	--	--	Molecular Function: RNA polymerase II proximal promoter sequence-specific DNA binding (GO:0000978);|Molecular Function: transcription factor activity, RNA polymerase II proximal promoter sequence-specific DNA binding (GO:0000982);|Cellular Component: nucleus (GO:0005634);|Biological Process: transcription, DNA-templated (GO:0006351);|Biological Process: regulation of transcription from RNA polyme…	--	--
CL2220Contig1	0.495112	9.8881e-24	gi|1028902500|gb|OAL04750.1|	hypothetical protein IQ06DRAFT_268226 [Stagonospora sp. SRC1lsM3a]	P15646.1	RecName: Full=rRNA 2'-O-methyltransferase fibrillarin; AltName: Full=Histone-glutamine methyltransferase; AltName: Full=U3 small nucleolar RNA-associated protein NOP1; Short=Nucleolar protein 1; Short=U3 snoRNA-associated protein NOP1	pno:SNOG_02316	rnz	ribonuclease Z	KOG1596	Fibrillarin and related nucleolar RNA-binding proteins	Biological Process: rRNA 2'-O-methylation (GO:0000451);|Biological Process: box C/D snoRNA 3'-end processing (GO:0000494);|Molecular Function: RNA binding (GO:0003723);|Cellular Component: nucleoplasm (GO:0005654);|Cellular Component: nucleolus (GO:0005730);|Biological Process: regulation of transcription from RNA polymerase I promoter (GO:0006356);|Biological Process: rRNA processing (GO:0006364…	ko03013	RNA transport
CL2221Contig1	0.223031	2.91732e-07	gi|169596494|ref|XP_001791671.1|	hypothetical protein SNOG_01010 [Parastagonospora nodorum SN15]	Q6P5L8.1	RecName: Full=Hydroxysteroid dehydrogenase-like protein 2	--	--	--	KOG0725	Reductases with broad range of substrate specificities	Cellular Component: peroxisome (GO:0005777);|Molecular Function: oxidoreductase activity (GO:0016491);	--	--
CL2222Contig1	0.342238	0.0107495	gi|169614744|ref|XP_001800788.1|	hypothetical protein SNOG_10519 [Parastagonospora nodorum SN15]	--	--	--	--	--	--	--	--	--	--
CL2222Contig2	20.6323	3.38309e-94	gi|169614744|ref|XP_001800788.1|	hypothetical protein SNOG_10519 [Parastagonospora nodorum SN15]	--	--	--	--	--	--	--	--	--	--
CL2224Contig2	0.209958	0.00397452	--	--	--	--	--	--	--	--	--	--	--	--
CL2225Contig1	0.450168	9.35317e-11	gi|1029189416|gb|OAL53977.1|	hypothetical protein IQ07DRAFT_584572 [Pyrenochaeta sp. DS3sAY3a]	--	--	--	--	--	--	--	--	--	--
CL2228Contig1	7.67024	2.51672e-62	gi|909988213|gb|KNG45787.1|	hypothetical protein TW65_07533 [Stemphylium lycopersici]	--	--	--	--	--	--	--	--	--	--
CL2228Contig2	3.89021	6.02572e-07	gi|909988213|gb|KNG45787.1|	hypothetical protein TW65_07533 [Stemphylium lycopersici]	--	--	--	--	--	--	--	--	--	--
CL222Contig3	3.65649	5.23434e-06	gi|1028905352|gb|OAL07600.1|	hypothetical protein IQ06DRAFT_208938 [Stagonospora sp. SRC1lsM3a]	B0Y3M6.1	RecName: Full=Probable beta-glucosidase I; AltName: Full=Beta-D-glucoside glucohydrolase I; AltName: Full=Cellobiase I; AltName: Full=Gentiobiase I	pte:PTT_17365	bglX	beta-glucosidase	--	--	Cellular Component: extracellular region (GO:0005576);|Molecular Function: beta-glucosidase activity (GO:0008422);|Biological Process: cellulose catabolic process (GO:0030245);|Molecular Function: scopolin beta-glucosidase activity (GO:0102483);	ko00940|ko00460|ko00500	Phenylpropanoid biosynthesis|Cyanoamino acid metabolism|Starch and sucrose metabolism
CL2232Contig1	5.93071	1.7605e-76	gi|1020706652|gb|KZM26677.1|	GTPase [Ascochyta rabiei]	Q9UTE7.1	RecName: Full=tRNA modification GTPase mss1, mitochondrial; Flags: Precursor	bsc:COCSADRAFT_153254	mnmE, trmE, MSS1	tRNA modification GTPase	KOG1191	Mitochondrial GTPase	Molecular Function: GTPase activity (GO:0003924);|Molecular Function: GTP binding (GO:0005525);|Cellular Component: cytoplasm (GO:0005737);|Cellular Component: mitochondrial inner membrane (GO:0005743);|Biological Process: mitochondrial translation (GO:0032543);|Biological Process: mitochondrial tRNA wobble uridine modification (GO:0070899);	--	--
CL2233Contig1	19.6587	1.40872e-60	gi|1029188296|gb|OAL52858.1|	RabGAP/TBC [Pyrenochaeta sp. DS3sAY3a]	Q54TA5.1	RecName: Full=TBC1 domain family member 5 homolog B	bsc:COCSADRAFT_98438	TBC1D5	TBC1 domain family member 5	KOG1091	Ypt/Rab-specific GTPase-activating protein GYP6	Molecular Function: GTPase activator activity (GO:0005096);|Cellular Component: cytosol (GO:0005829);|Biological Process: intracellular protein transport (GO:0006886);|Biological Process: adenylate cyclase-inhibiting G-protein coupled receptor signaling pathway (GO:0007193);|Cellular Component: endomembrane system (GO:0012505);|Molecular Function: Rab GTPase binding (GO:0017137);|Biological Proce…	--	--
CL2233Contig2	0.487145	4.4545e-13	gi|1029188296|gb|OAL52858.1|	RabGAP/TBC [Pyrenochaeta sp. DS3sAY3a]	Q92609.1	RecName: Full=TBC1 domain family member 5	bsc:COCSADRAFT_98438	TBC1D5	TBC1 domain family member 5	KOG1091	Ypt/Rab-specific GTPase-activating protein GYP6	Biological Process: positive regulation of receptor internalization (GO:0002092);|Molecular Function: GTPase activator activity (GO:0005096);|Cellular Component: autophagosome (GO:0005776);|Cellular Component: Golgi apparatus (GO:0005794);|Cellular Component: cytosol (GO:0005829);|Biological Process: intracellular protein transport (GO:0006886);|Biological Process: autophagy (GO:0006914);|Cellula…	--	--
CL2235Contig1	4.07022	1.39723e-37	gi|169619022|ref|XP_001802924.1|	hypothetical protein SNOG_12704 [Parastagonospora nodorum SN15]	--	--	--	--	--	--	--	--	--	--
CL2236Contig1	4.41459	8.26926e-08	gi|169597289|ref|XP_001792068.1|	hypothetical protein SNOG_01429 [Parastagonospora nodorum SN15]	--	--	--	--	--	--	--	--	--	--
CL2238Contig1	0.148892	3.20963e-08	gi|1027166141|gb|OAG26508.1|	hypothetical protein CC77DRAFT_53636 [Alternaria alternata]	--	--	--	--	--	--	--	--	--	--
CL2247Contig1	3.51043	0.000286641	gi|1028903657|gb|OAL05906.1|	alpha/beta-hydrolase [Stagonospora sp. SRC1lsM3a]	P61869.1	RecName: Full=Mono- and diacylglycerol lipase; Short=MDGL; Flags: Precursor	--	--	--	KOG4569	Predicted lipase	Biological Process: lipid catabolic process (GO:0016042);|Molecular Function: hydrolase activity (GO:0016787);	--	--
CL2248Contig1	0.109958	1.11136e-188	gi|1028896591|gb|OAK98848.1|	hypothetical protein IQ06DRAFT_378691 [Stagonospora sp. SRC1lsM3a]	Q7Z401.2	RecName: Full=C-myc promoter-binding protein; AltName: Full=DENN domain-containing protein 4A	--	--	--	--	--	Molecular Function: DNA binding (GO:0003677);|Cellular Component: nucleus (GO:0005634);|Cellular Component: cytosol (GO:0005829);|Biological Process: transcription, DNA-templated (GO:0006351);|Biological Process: regulation of transcription, DNA-templated (GO:0006355);|Molecular Function: Rab guanyl-nucleotide exchange factor activity (GO:0017112);	--	--
CL2249Contig2	3.92062	1.81207e-09	gi|1028903624|gb|OAL05873.1|	NAD(P)-binding protein [Stagonospora sp. SRC1lsM3a]	P50166.1	RecName: Full=D-arabinitol 2-dehydrogenase [ribulose-forming]; Short=ARDH	--	--	--	KOG0725	Reductases with broad range of substrate specificities	Biological Process: carbohydrate metabolic process (GO:0005975);|Molecular Function: D-arabinitol 2-dehydrogenase activity (GO:0047038);|Biological Process: arabitol metabolic process (GO:0051161);	--	--
CL2253Contig2	3.31509	0.00850067	gi|1027148422|gb|OAG08870.1|	class III aminotransferas-like protein [Paraphaeosphaeria sporulosa]	O94562.1	RecName: Full=Uncharacterized aminotransferase C1771.03c	--	--	--	KOG1404	Alanine-glyoxylate aminotransferase AGT2	Cellular Component: cytosol (GO:0005829);|Molecular Function: transaminase activity (GO:0008483);|Molecular Function: pyridoxal phosphate binding (GO:0030170);	--	--
CL2254Contig1	0.367211	7.66583e-45	gi|1028900642|gb|OAL02894.1|	ARM repeat-containing protein [Stagonospora sp. SRC1lsM3a]	Q9HAU5.1	RecName: Full=Regulator of nonsense transcripts 2; AltName: Full=Nonsense mRNA reducing factor 2; AltName: Full=Up-frameshift suppressor 2 homolog; Short=hUpf2	pno:SNOG_05928	UPF2, RENT2	regulator of nonsense transcripts 2	KOG2051	Nonsense-mediated mRNA decay 2 protein	Biological Process: nuclear-transcribed mRNA catabolic process, nonsense-mediated decay (GO:0000184);|Biological Process: liver development (GO:0001889);|Molecular Function: RNA binding (GO:0003723);|Cellular Component: nucleus (GO:0005634);|Cellular Component: cytoplasm (GO:0005737);|Cellular Component: cytosol (GO:0005829);|Cellular Component: polysome (GO:0005844);|Biological Process: mRNA exp…	ko03015|ko03013	mRNA surveillance pathway|RNA transport
CL2255Contig1	6.82844	7.36794e-76	gi|1027156081|gb|OAG16468.1|	hypothetical protein CC77DRAFT_944110 [Alternaria alternata]	Q6INL2.1	RecName: Full=Kelch-like protein 30	--	--	--	--	--	--	--	--
CL2257Contig1	6.72837	2.88452e-33	gi|1028893160|gb|OAK95429.1|	hypothetical protein IQ06DRAFT_195517, partial [Stagonospora sp. SRC1lsM3a]	Q03722.1	RecName: Full=Uncharacterized protein YML020W	--	--	--	--	--	--	--	--
CL2259Contig1	Inf	0.00712988	gi|16508044|gb|AAL17970.1|	pORF2 [Mus musculus domesticus]	P11369.2	RecName: Full=LINE-1 retrotransposable element ORF2 protein; Short=ORF2p; AltName: Full=Long interspersed element-1; Short=L1; AltName: Full=Retrovirus-related Pol polyprotein LINE-1; Includes: RecName: Full=Reverse transcriptase; Includes: RecName: Full=Endonuclease	--	--	--	KOG1075	FOG: Reverse transcriptase	Molecular Function: RNA-directed DNA polymerase activity (GO:0003964);|Molecular Function: endonuclease activity (GO:0004519);|Biological Process: DNA recombination (GO:0006310);|Molecular Function: metal ion binding (GO:0046872);	--	--
CL2261Contig1	0.363557	1.84909e-37	gi|1027159652|gb|OAG20029.1|	paxneb superfamily protein-like protein [Alternaria alternata]	Q9USP1.1	RecName: Full=Elongator complex protein 4	pte:PTT_00376	ELP4	elongator complex protein 4	KOG3949	RNA polymerase II elongator complex, subunit ELP4	Cellular Component: histone acetyltransferase complex (GO:0000123);|Molecular Function: RNA polymerase II core binding (GO:0000993);|Biological Process: tRNA wobble uridine modification (GO:0002098);|Biological Process: tRNA wobble base 5-methoxycarbonylmethyl-2-thiouridinylation (GO:0002926);|Cellular Component: nucleus (GO:0005634);|Cellular Component: cytoplasm (GO:0005737);|Cellular Component…	--	--
CL2262Contig1	0.353584	1.75661e-19	gi|928507679|ref|XP_014072643.1|	hypothetical protein COCC4DRAFT_45825 [Bipolaris maydis ATCC 48331]	Q10094.1	RecName: Full=Uncharacterized protein C11D3.15	val:VDBG_00719	OPLAH, OXP1, oplAH	5-oxoprolinase (ATP-hydrolysing)	KOG1939	Oxoprolinase	Cellular Component: cytosol (GO:0005829);|Biological Process: glutathione metabolic process (GO:0006749);|Molecular Function: 5-oxoprolinase (ATP-hydrolyzing) activity (GO:0017168);|Biological Process: cellular detoxification (GO:1990748);	ko00480	Glutathione metabolism
CL2263Contig1	5.82549	3.07178e-06	gi|1020704701|gb|KZM24929.1|	hypothetical protein ST47_g3927 [Ascochyta rabiei]	Q9UV10.1	RecName: Full=Heterokaryon incompatibility protein 6, OR allele; Short=Het-6(OR)	--	--	--	--	--	--	--	--
CL2266Contig2	0.0960777	1.54513e-39	gi|169604728|ref|XP_001795785.1|	hypothetical protein SNOG_05380 [Parastagonospora nodorum SN15]	O74975.3	RecName: Full=Probable choline-phosphate cytidylyltransferase; AltName: Full=CTP:phosphocholine cytidylyltransferase; Short=CCT; Short=CT; AltName: Full=Phosphorylcholine transferase	pno:SNOG_05380	PCYT1	choline-phosphate cytidylyltransferase	KOG2804	Phosphorylcholine transferase/cholinephosphate cytidylyltransferase	Molecular Function: choline-phosphate cytidylyltransferase activity (GO:0004105);|Cellular Component: nucleus (GO:0005634);|Biological Process: phosphatidylcholine biosynthetic process (GO:0006656);|Biological Process: CDP-choline pathway (GO:0006657);	ko00564|ko00440	Glycerophospholipid metabolism|Phosphonate and phosphinate metabolism
CL2267Contig1	0.271812	4.20168e-05	gi|1029182207|gb|OAL46782.1|	hypothetical protein IQ07DRAFT_140953 [Pyrenochaeta sp. DS3sAY3a]	--	--	--	--	--	--	--	--	--	--
CL2272Contig1	0.216401	0.0191864	gi|1028897106|gb|OAK99362.1|	hypothetical protein IQ06DRAFT_277350 [Stagonospora sp. SRC1lsM3a]	P40467.1	RecName: Full=Activator of stress genes 1	--	--	--	--	--	Molecular Function: RNA polymerase II proximal promoter sequence-specific DNA binding (GO:0000978);|Molecular Function: transcriptional activator activity, RNA polymerase II proximal promoter sequence-specific DNA binding (GO:0001077);|Cellular Component: nucleus (GO:0005634);|Molecular Function: zinc ion binding (GO:0008270);|Biological Process: positive regulation of transcription from RNA poly…	--	--
CL2273Contig1	2.21429	1.63389e-19	gi|1028904403|gb|OAL06651.1|	putative MSF multidrug transporter [Stagonospora sp. SRC1lsM3a]	W7MLD3.1	RecName: Full=Efflux pump FUS6; AltName: Full=Fusarin biosynthesis protein 6	--	--	--	KOG0254	Predicted transporter (major facilitator superfamily)	Cellular Component: integral component of membrane (GO:0016021);|Biological Process: transmembrane transport (GO:0055085);	--	--
CL2274Contig1	4.11602	0.000373182	gi|1040540013|gb|OBT76497.1|	hypothetical protein VF21_03946 [Pseudogymnoascus sp. 05NY08]	P11018.2	RecName: Full=Major intracellular serine protease; AltName: Full=ISP-1; Flags: Precursor	--	--	--	KOG4266	Subtilisin kexin isozyme-1/site 1 protease, subtilase superfamily	Molecular Function: serine-type endopeptidase activity (GO:0004252);|Cellular Component: cytoplasm (GO:0005737);	--	--
CL2275Contig1	0.155903	6.63889e-06	gi|1046784571|gb|OCK92322.1|	hypothetical protein K441DRAFT_662923 [Cenococcum geophilum 1.58]	--	--	--	--	--	--	--	--	--	--
CL2278Contig1	4.65864	0.000254085	gi|169606890|ref|XP_001796865.1|	hypothetical protein SNOG_06495 [Parastagonospora nodorum SN15]	P9WM50.1	RecName: Full=Uncharacterized protein MT1298	--	--	--	--	--	Molecular Function: FAD binding (GO:0071949);	--	--
CL2281Contig1	2.74584	0.0381034	gi|1028899743|gb|OAL01996.1|	acetamidase [Stagonospora sp. SRC1lsM3a]	Q12559.2	RecName: Full=Acetamidase	--	--	--	KOG1212	Amidases	Molecular Function: amidase activity (GO:0004040);	--	--
CL2284Contig1	5.01793	6.52932e-137	gi|1027151605|gb|OAG12051.1|	hypothetical protein CC84DRAFT_1159436 [Paraphaeosphaeria sporulosa]	--	--	--	--	--	--	--	--	--	--
CL2288Contig1	0.171077	4.53016e-07	gi|1029184834|gb|OAL49402.1|	hypothetical protein IQ07DRAFT_53825 [Pyrenochaeta sp. DS3sAY3a]	--	--	--	--	--	--	--	--	--	--
CL2289Contig1	9.53317	0.0137636	--	--	--	--	--	--	--	--	--	--	--	--
CL229Contig2	17.3327	1.1946e-94	--	--	--	--	--	--	--	--	--	--	--	--
CL229Contig3	27.2404	4.98226e-136	gi|1028896409|gb|OAK98666.1|	hypothetical protein IQ06DRAFT_317758 [Stagonospora sp. SRC1lsM3a]	--	--	--	--	--	--	--	--	--	--
CL22Contig2	0.266114	6.38238e-18	gi|1002218217|gb|KXT13191.1|	hypothetical protein AC579_7907 [Pseudocercospora musae]	Q9NVJ2.1	RecName: Full=ADP-ribosylation factor-like protein 8B; AltName: Full=ADP-ribosylation factor-like protein 10C; AltName: Full=Novel small G protein indispensable for equal chromosome segregation 1	pno:SNOG_03087	ARL8	ADP-ribosylation factor-like protein 8	KOG0075	GTP-binding ADP-ribosylation factor-like protein	Molecular Function: GTPase activity (GO:0003924);|Molecular Function: GTP binding (GO:0005525);|Cellular Component: cytoplasm (GO:0005737);|Cellular Component: lysosomal membrane (GO:0005765);|Biological Process: cell cycle (GO:0007049);|Biological Process: chromosome segregation (GO:0007059);|Biological Process: small GTPase mediated signal transduction (GO:0007264);|Cellular Component: membrane…	--	--
CL2302Contig1	0.17986	0.011776	gi|1029180300|gb|OAL44881.1|	TRP-domain-containing protein [Pyrenochaeta sp. DS3sAY3a]	P53121.1	RecName: Full=Putative flavin carrier protein 3; AltName: Full=FAD transporter 3; AltName: Full=TRP-like ion channel FLC3; Flags: Precursor	--	--	--	--	--	Cellular Component: endoplasmic reticulum (GO:0005783);|Cellular Component: endoplasmic reticulum membrane (GO:0005789);|Biological Process: fungal-type cell wall biogenesis (GO:0009272);|Molecular Function: FAD transmembrane transporter activity (GO:0015230);|Biological Process: FAD transport (GO:0015883);|Cellular Component: integral component of membrane (GO:0016021);|Biological Process: sphin…	--	--
CL2304Contig1	35.9613	2.69287e-35	gi|1028900881|gb|OAL03133.1|	nucleotide-binding domain-containing protein [Stagonospora sp. SRC1lsM3a]	P82861.1	RecName: Full=NADPH:adrenodoxin oxidoreductase, mitochondrial; Short=AR; Short=Adrenodoxin reductase; AltName: Full=Ferredoxin--NADP(+) reductase; Short=Ferredoxin reductase; Flags: Precursor	pno:SNOG_05877	FDXR	adrenodoxin-NADP+ reductase	KOG1800	Ferredoxin/adrenodoxin reductase	Cellular Component: mitochondrion (GO:0005739);|Cellular Component: mitochondrial matrix (GO:0005759);|Biological Process: cholesterol metabolic process (GO:0008203);|Molecular Function: NADPH-adrenodoxin reductase activity (GO:0015039);	--	--
CL2306Contig1	0.250182	3.08542e-31	gi|1028896054|gb|OAK98314.1|	beta-glucan synthesis-associated [Stagonospora sp. SRC1lsM3a]	O13941.1	RecName: Full=Uncharacterized beta-glucan synthesis-associated protein C23H3.11c	--	--	--	--	--	Cellular Component: endoplasmic reticulum (GO:0005783);|Cellular Component: plasma membrane (GO:0005886);|Biological Process: (1->6)-beta-D-glucan biosynthetic process (GO:0006078);|Molecular Function: glucosidase activity (GO:0015926);|Cellular Component: integral component of membrane (GO:0016021);|Cellular Component: integral component of endoplasmic reticulum membrane (GO:0030176);|Biological…	--	--
CL2310Contig1	3.48011	1.627e-11	gi|574455082|gb|AHG26149.1|	FAD-linked oxidoreductase YvdP-like protein [Shiraia sp. slf14]	O06997.1	RecName: Full=Uncharacterized FAD-linked oxidoreductase YvdP; AltName: Full=Spore coat protein YvdP	--	--	--	--	--	Molecular Function: oxidoreductase activity, acting on CH-OH group of donors (GO:0016614);|Biological Process: sporulation resulting in formation of a cellular spore (GO:0030435);|Cellular Component: spore wall (GO:0031160);|Molecular Function: flavin adenine dinucleotide binding (GO:0050660);	--	--
CL2311Contig1	3.10622	2.40156e-21	gi|636590701|ref|XP_008026689.1|	hypothetical protein SETTUDRAFT_29142 [Setosphaeria turcica Et28A]	--	--	--	--	--	--	--	--	--	--
CL2313Contig1	7.11288	4.0429e-51	gi|1028904532|gb|OAL06780.1|	ornithine aminotransferase [Stagonospora sp. SRC1lsM3a]	Q92413.2	RecName: Full=Ornithine aminotransferase; AltName: Full=Ornithine--oxo-acid aminotransferase	pno:SNOG_03704	rocD, OAT	ornithine--oxo-acid transaminase	KOG1402	Ornithine aminotransferase	Molecular Function: ornithine-oxo-acid transaminase activity (GO:0004587);|Cellular Component: intracellular (GO:0005622);|Cellular Component: cytoplasm (GO:0005737);|Molecular Function: pyridoxal phosphate binding (GO:0030170);|Molecular Function: identical protein binding (GO:0042802);|Biological Process: L-proline biosynthetic process (GO:0055129);	ko00330	Arginine and proline metabolism
CL2313Contig2	13.5562	2.08394e-09	gi|1028904532|gb|OAL06780.1|	ornithine aminotransferase [Stagonospora sp. SRC1lsM3a]	Q92413.2	RecName: Full=Ornithine aminotransferase; AltName: Full=Ornithine--oxo-acid aminotransferase	pno:SNOG_03704	rocD, OAT	ornithine--oxo-acid transaminase	KOG1402	Ornithine aminotransferase	Molecular Function: ornithine-oxo-acid transaminase activity (GO:0004587);|Cellular Component: intracellular (GO:0005622);|Cellular Component: cytoplasm (GO:0005737);|Molecular Function: pyridoxal phosphate binding (GO:0030170);|Molecular Function: identical protein binding (GO:0042802);|Biological Process: L-proline biosynthetic process (GO:0055129);	ko00330	Arginine and proline metabolism
CL2317Contig1	2.0055	4.70981e-21	gi|1028892153|gb|OAK94425.1|	hypothetical protein IQ06DRAFT_298458 [Stagonospora sp. SRC1lsM3a]	P32368.1	RecName: Full=Phosphoinositide phosphatase SAC1; AltName: Full=Recessive suppressor of secretory defect	--	--	--	KOG1889	Putative phosphoinositide phosphatase	Molecular Function: phosphatidylinositol-3-phosphatase activity (GO:0004438);|Cellular Component: Golgi medial cisterna (GO:0005797);|Cellular Component: integral component of Golgi membrane (GO:0030173);|Cellular Component: integral component of endoplasmic reticulum membrane (GO:0030176);|Cellular Component: SPOTS complex (GO:0035339);|Molecular Function: phosphatidylinositol-4-phosphate phosph…	--	--
CL2323Contig1	0.381841	9.21515e-41	gi|1028905139|gb|OAL07387.1|	proline-specific permease-like protein [Stagonospora sp. SRC1lsM3a]	P18696.2	RecName: Full=Proline-specific permease; AltName: Full=Proline transport protein	bsc:COCSADRAFT_93157	YAT	yeast amino acid transporter	KOG1286	Amino acid transporters	Molecular Function: amino acid transmembrane transporter activity (GO:0015171);|Cellular Component: integral component of membrane (GO:0016021);	--	--
CL2324Contig1	0.0727881	9.17674e-21	gi|169618633|ref|XP_001802730.1|	hypothetical protein SNOG_12510 [Parastagonospora nodorum SN15]	--	--	--	--	--	--	--	--	--	--
CL2326Contig1	0.255935	0.0347157	gi|1029189692|gb|OAL54252.1|	hypothetical protein IQ07DRAFT_583556 [Pyrenochaeta sp. DS3sAY3a]	--	--	--	--	--	--	--	--	--	--
CL2328Contig1	0.210295	5.7176e-27	gi|1029180744|gb|OAL45324.1|	GPI-anchored cell wall beta-1,3-endoglucanase EglC [Pyrenochaeta sp. DS3sAY3a]	Q2UUZ1.1	RecName: Full=Probable glucan endo-1,3-beta-glucosidase eglC; AltName: Full=Endo-1,3-beta-glucanase eglC; AltName: Full=Laminarinase eglC; Flags: Precursor	bor:COCMIDRAFT_36816	EGLC	glucan endo-1,3-beta-D-glucosidase	--	--	Biological Process: polysaccharide catabolic process (GO:0000272);|Cellular Component: extracellular region (GO:0005576);|Cellular Component: cell wall (GO:0005618);|Cellular Component: plasma membrane (GO:0005886);|Cellular Component: anchored component of membrane (GO:0031225);|Molecular Function: glucan endo-1,3-beta-D-glucosidase activity (GO:0042973);|Biological Process: cell wall organizati…	ko00500	Starch and sucrose metabolism
CL2329Contig1	6.08143	6.73877e-23	gi|751744696|gb|KIM92901.1|	hypothetical protein OIDMADRAFT_21637 [Oidiodendron maius Zn]	Q4WQY7.1	RecName: Full=Probable decarboxylase tpcK; AltName: Full=Trypacidin synthesis protein K	--	--	--	--	--	Molecular Function: monooxygenase activity (GO:0004497);|Biological Process: secondary metabolite biosynthetic process (GO:0044550);	--	--
CL2331Contig2	0.293293	2.95356e-05	gi|169609096|ref|XP_001797967.1|	hypothetical protein SNOG_07633 [Parastagonospora nodorum SN15]	--	--	--	--	--	--	--	--	--	--
CL2334Contig1	10.4742	0.0244898	gi|1027159259|gb|OAG19637.1|	hypothetical protein CC77DRAFT_1061986 [Alternaria alternata]	Q7S1X0.2	RecName: Full=4-O-methyl-glucuronoyl methylesterase; AltName: Full=Glucuronoyl esterase; Short=GE; Flags: Precursor	--	--	--	--	--	Cellular Component: extracellular region (GO:0005576);|Biological Process: lignin catabolic process (GO:0046274);|Molecular Function: carboxylic ester hydrolase activity (GO:0052689);	--	--
CL2340Contig2	0.49956	5.88929e-18	gi|1028895151|gb|OAK97415.1|	hypothetical protein IQ06DRAFT_296560 [Stagonospora sp. SRC1lsM3a]	O74352.1	RecName: Full=Protein hob1; AltName: Full=Homolog of Bin1	--	--	--	KOG3771	Amphiphysin	Molecular Function: ARF guanyl-nucleotide exchange factor activity (GO:0005086);|Cellular Component: trans-Golgi network (GO:0005802);|Cellular Component: actomyosin contractile ring (GO:0005826);|Biological Process: cellular response to DNA damage stimulus (GO:0006974);|Biological Process: vesicle-mediated transport (GO:0016192);|Cellular Component: actin cortical patch (GO:0030479);|Biological …	--	--
CL2340Contig3	0.0598286	3.39051e-09	gi|1029190489|gb|OAL55049.1|	hypothetical protein IQ07DRAFT_584168 [Pyrenochaeta sp. DS3sAY3a]	B0BNA1.1	RecName: Full=SH3 domain-containing YSC84-like protein 1	--	--	--	KOG1843	Uncharacterized conserved protein	Biological Process: phosphatidylinositol biosynthetic process (GO:0006661);|Molecular Function: phosphatase binding (GO:0019902);|Cellular Component: ruffle membrane (GO:0032587);|Molecular Function: phosphatidylinositol binding (GO:0035091);|Biological Process: regulation of ruffle assembly (GO:1900027);	--	--
CL2342Contig1	0.492957	0.000852979	gi|1028895576|gb|OAK97838.1|	hypothetical protein IQ06DRAFT_37834 [Stagonospora sp. SRC1lsM3a]	--	--	--	--	--	--	--	--	--	--
CL2344Contig1	13.9235	2.74841e-05	gi|1027157794|gb|OAG18176.1|	pectin lyase-like protein [Alternaria alternata]	Q5BA61.1	RecName: Full=Pectin lyase B; Short=PLB; Flags: Precursor	pte:PTT_10459	E4.2.2.10	pectin lyase	--	--	Cellular Component: extracellular region (GO:0005576);|Biological Process: pectin catabolic process (GO:0045490);|Molecular Function: pectin lyase activity (GO:0047490);|Biological Process: cell wall organization (GO:0071555);	--	--
CL2345Contig2	5.19692	2.69049e-17	--	--	--	--	--	--	--	--	--	--	--	--
CL2346Contig1	0.403931	0.00945491	gi|189192318|ref|XP_001932498.1|	predicted protein [Pyrenophora tritici-repentis Pt-1C-BFP]	--	--	--	--	--	--	--	--	--	--
CL2348Contig1	17.8867	6.60763e-35	gi|169613258|ref|XP_001800046.1|	hypothetical protein SNOG_09759 [Parastagonospora nodorum SN15]	Q8G9F9.1	RecName: Full=Isonitrile hydratase; AltName: Full=Cyclohexyl-isocyanide hydratase	--	--	--	--	--	Molecular Function: cyclohexyl-isocyanide hydratase activity (GO:0050549);	--	--
CL2348Contig2	0.205986	2.31995e-05	gi|169613258|ref|XP_001800046.1|	hypothetical protein SNOG_09759 [Parastagonospora nodorum SN15]	--	--	--	--	--	--	--	--	--	--
CL2349Contig1	0.416944	1.0447e-11	gi|636577949|ref|XP_008020313.1|	hypothetical protein SETTUDRAFT_41056 [Setosphaeria turcica Et28A]	--	--	--	--	--	--	--	--	--	--
CL234Contig1	12.945	5.46219e-174	gi|1028896979|gb|OAK99235.1|	hypothetical protein IQ06DRAFT_336827 [Stagonospora sp. SRC1lsM3a]	Q08905.1	RecName: Full=Ferric reductase transmembrane component 3; AltName: Full=Ferric-chelate reductase 3; Flags: Precursor	pno:SNOG_13217	E1.16.1.7	ferric-chelate reductase	KOG0039	Ferric reductase, NADH/NADPH oxidase and related proteins	Molecular Function: ferric-chelate reductase activity (GO:0000293);|Cellular Component: plasma membrane (GO:0005886);|Biological Process: iron ion transport (GO:0006826);|Biological Process: cellular iron ion homeostasis (GO:0006879);|Biological Process: copper ion import (GO:0015677);|Biological Process: siderophore transport (GO:0015891);|Cellular Component: integral component of membrane (GO:0…	--	--
CL2351Contig1	2.64482	8.27982e-17	gi|396465054|ref|XP_003837135.1|	similar to 26S proteasome non-ATPase regulatory subunit 2 [Leptosphaeria maculans JN3]	Q7S8R8.2	RecName: Full=26S proteasome regulatory subunit rpn-1	pno:SNOG_14016	PSMD2, RPN1	26S proteasome regulatory subunit N1	KOG2005	26S proteasome regulatory complex, subunit RPN1/PSMD2	Cellular Component: nucleus (GO:0005634);|Cellular Component: proteasome regulatory particle, base subcomplex (GO:0008540);|Molecular Function: enzyme regulator activity (GO:0030234);|Molecular Function: protein binding, bridging (GO:0030674);|Cellular Component: proteasome storage granule (GO:0034515);|Biological Process: regulation of protein catabolic process (GO:0042176);|Biological Process: …	ko03050	Proteasome
CL2353Contig2	0.306925	1.23058e-05	gi|1029179120|gb|OAL43707.1|	Pkinase-domain-containing protein [Pyrenochaeta sp. DS3sAY3a]	P25333.1	RecName: Full=Serine/threonine-protein kinase HAL4/SAT4; AltName: Full=Halotolerance protein 4	--	--	--	KOG0590	Checkpoint kinase and related serine/threonine protein kinases	Biological Process: G1/S transition of mitotic cell cycle (GO:0000082);|Molecular Function: protein kinase activity (GO:0004672);|Molecular Function: protein serine/threonine kinase activity (GO:0004674);|Molecular Function: ATP binding (GO:0005524);|Cellular Component: nucleus (GO:0005634);|Cellular Component: cytoplasm (GO:0005737);|Cellular Component: mitochondrion (GO:0005739);|Biological Pro…	--	--
CL2355Contig1	0.271243	0.0280546	gi|531865511|gb|EQL02406.1|	Regulator of G protein signaling superfamily [Ophiocordyceps sinensis CO18]	--	--	--	--	--	--	--	--	--	--
CL2356Contig1	6.95073	0.000179102	gi|1046765673|gb|OCK74560.1|	hypothetical protein K432DRAFT_272887, partial [Lepidopterella palustris CBS 459.81]	D4ARV2.1	RecName: Full=Altered inheritance of mitochondria protein 6 homolog ARB_06966; Flags: Precursor	--	--	--	--	--	Cellular Component: extracellular region (GO:0005576);|Biological Process: lipid metabolic process (GO:0006629);|Molecular Function: phosphoric diester hydrolase activity (GO:0008081);	--	--
CL2356Contig2	4.34582	4.97249e-06	gi|1046765673|gb|OCK74560.1|	hypothetical protein K432DRAFT_272887, partial [Lepidopterella palustris CBS 459.81]	D4ARV2.1	RecName: Full=Altered inheritance of mitochondria protein 6 homolog ARB_06966; Flags: Precursor	--	--	--	--	--	Cellular Component: extracellular region (GO:0005576);|Biological Process: lipid metabolic process (GO:0006629);|Molecular Function: phosphoric diester hydrolase activity (GO:0008081);	--	--
CL235Contig1	4.07916	1.44685e-05	gi|1027163678|gb|OAG24048.1|	exo-beta 1,3 glucanase [Alternaria alternata]	P49426.1	RecName: Full=Glucan 1,3-beta-glucosidase; AltName: Full=1,3-beta-D-glucanohydrolase; AltName: Full=Exo-beta 1,3 glucanase; Flags: Precursor	pte:PTT_15053	E3.2.1.58	glucan 1,3-beta-glucosidase	--	--	Molecular Function: glucan exo-1,3-beta-glucosidase activity (GO:0004338);|Biological Process: metabolic process (GO:0008152);|Biological Process: cell wall organization (GO:0071555);	ko00500	Starch and sucrose metabolism
CL2360Contig1	2.3957	1.10101e-13	gi|1029183625|gb|OAL48196.1|	maltose O-acetyltransferas-like protein [Pyrenochaeta sp. DS3sAY3a]	Q54UU2.1	RecName: Full=Putative acetyltransferase DDB_G0280825	--	--	--	KOG4750	Serine O-acetyltransferase	Molecular Function: O-acyltransferase activity (GO:0008374);|Molecular Function: acetyltransferase activity (GO:0016407);	--	--
CL2362Contig1	0.130527	0.0302038	gi|169600381|ref|XP_001793613.1|	hypothetical protein SNOG_03024 [Parastagonospora nodorum SN15]	--	--	--	--	--	--	--	--	--	--
CL2364Contig1	0.490328	1.74736e-08	gi|169621287|ref|XP_001804054.1|	hypothetical protein SNOG_13853 [Parastagonospora nodorum SN15]	--	--	pno:SNOG_13853	GST, gst	glutathione S-transferase	--	--	--	ko00982|ko00480|ko00980	Drug metabolism - cytochrome P450|Glutathione metabolism|Metabolism of xenobiotics by cytochrome P450
CL2368Contig1	0.193278	1.08974e-19	gi|1028893748|gb|OAK96016.1|	FAD-binding domain-containing protein [Stagonospora sp. SRC1lsM3a]	G3XMD0.2	RecName: Full=FAD-linked oxidoreductase azaL; AltName: Full=Azaphilone biosynthesis cluster protein azaL; Flags: Precursor	--	--	--	--	--	Molecular Function: oxidoreductase activity, acting on CH-OH group of donors (GO:0016614);|Molecular Function: flavin adenine dinucleotide binding (GO:0050660);	--	--
CL2371Contig1	0.467878	0.0333191	gi|1028899758|gb|OAL02011.1|	hypothetical protein IQ06DRAFT_325439 [Stagonospora sp. SRC1lsM3a]	--	--	--	--	--	--	--	--	--	--
CL2374Contig2	15.8222	1.66866e-82	gi|1029186850|gb|OAL51415.1|	hypothetical protein IQ07DRAFT_421698 [Pyrenochaeta sp. DS3sAY3a]	Q55EF8.1	RecName: Full=Transmembrane protein DDB_G0269096	--	--	--	--	--	Cellular Component: integral component of membrane (GO:0016021);	--	--
CL2378Contig1	5.02466	4.81002e-09	gi|748507103|ref|XP_011111910.1|	hypothetical protein H072_6109 [Dactylellina haptotyla CBS 200.50]	Q12627.2	RecName: Full=D-lactate dehydrogenase [cytochrome], mitochondrial; AltName: Full=D-lactate ferricytochrome C oxidoreductase; Short=D-LCR; Flags: Precursor	cpw:CPC735_042500	dld, LDHD	D-lactate dehydrogenase (cytochrome)	KOG1231	Proteins containing the FAD binding domain	Molecular Function: D-lactate dehydrogenase (cytochrome) activity (GO:0004458);|Cellular Component: mitochondrial inner membrane (GO:0005743);|Cellular Component: mitochondrial matrix (GO:0005759);|Molecular Function: flavin adenine dinucleotide binding (GO:0050660);|Biological Process: lactate catabolic process (GO:1903457);	ko00620	Pyruvate metabolism
CL2378Contig2	54.6708	8.79732e-128	gi|915072067|ref|XP_013260600.1|	hypothetical protein A1O9_05933 [Exophiala aquamarina CBS 119918]	Q12627.2	RecName: Full=D-lactate dehydrogenase [cytochrome], mitochondrial; AltName: Full=D-lactate ferricytochrome C oxidoreductase; Short=D-LCR; Flags: Precursor	smp:SMAC_00187	dld, LDHD	D-lactate dehydrogenase (cytochrome)	KOG1231	Proteins containing the FAD binding domain	Molecular Function: D-lactate dehydrogenase (cytochrome) activity (GO:0004458);|Cellular Component: mitochondrial inner membrane (GO:0005743);|Cellular Component: mitochondrial matrix (GO:0005759);|Molecular Function: flavin adenine dinucleotide binding (GO:0050660);|Biological Process: lactate catabolic process (GO:1903457);	ko00620	Pyruvate metabolism
CL237Contig1	0.136695	1.59798e-40	gi|1028900643|gb|OAL02895.1|	hypothetical protein IQ06DRAFT_121788 [Stagonospora sp. SRC1lsM3a]	P78746.1	RecName: Full=Chitin synthase D; AltName: Full=Chitin-UDP acetyl-glucosaminyl transferase D; AltName: Full=Class-VI chitin synthase D	pte:PTT_02290	CHS1	chitin synthase	KOG2665	Predicted FAD-dependent oxidoreductase	Molecular Function: chitin synthase activity (GO:0004100);|Cellular Component: plasma membrane (GO:0005886);|Cellular Component: integral component of membrane (GO:0016021);|Biological Process: cell wall organization (GO:0071555);	ko00520	Amino sugar and nucleotide sugar metabolism
CL2381Contig1	3.82452	1.05815e-10	gi|169625415|ref|XP_001806111.1|	hypothetical protein SNOG_15979 [Parastagonospora nodorum SN15]	O14346.2	RecName: Full=Probable very-long-chain (3R)-3-hydroxyacyl-CoA dehydratase; AltName: Full=3-hydroxyacyl-CoA dehydratase; Short=HACD	pno:SNOG_15979	PHS1, PAS2	very-long-chain (3R)-3-hydroxyacyl-CoA dehydratase	KOG3187	Protein tyrosine phosphatase-like protein PTPLA (contains Pro instead of catalytic Arg)	Cellular Component: endoplasmic reticulum (GO:0005783);|Molecular Function: 3-hydroxyacyl-CoA dehydratase activity (GO:0018812);|Biological Process: sphingolipid biosynthetic process (GO:0030148);|Cellular Component: integral component of endoplasmic reticulum membrane (GO:0030176);|Biological Process: fatty acid elongation (GO:0030497);|Biological Process: very long-chain fatty acid biosynthetic…	ko01040|ko00062|ko01212	Biosynthesis of unsaturated fatty acids|Fatty acid elongation|Fatty acid metabolism
CL2383Contig1	11.4746	6.91071e-186	gi|1029181276|gb|OAL45854.1|	hypothetical protein IQ07DRAFT_591127 [Pyrenochaeta sp. DS3sAY3a]	--	--	--	--	--	--	--	--	--	--
CL2384Contig1	0.374916	0.0349581	gi|1027160415|gb|OAG20791.1|	MFS general substrate transporter [Alternaria alternata]	--	--	--	--	--	--	--	--	--	--
CL2385Contig1	3.07207	3.40243e-43	gi|1029184534|gb|OAL49103.1|	hypothetical protein IQ07DRAFT_70683 [Pyrenochaeta sp. DS3sAY3a]	--	--	--	--	--	--	--	--	--	--
CL2389Contig1	0.251645	3.12736e-25	gi|1029183221|gb|OAL47793.1|	galactose oxidase-like protein precursor [Pyrenochaeta sp. DS3sAY3a]	I1S2N3.1	RecName: Full=Galactose oxidase; Short=GAO; Short=GO; Short=GOase; Flags: Precursor	pno:SNOG_02246	GAOA	galactose oxidase	--	--	--	ko00052	Galactose metabolism
CL238Contig1	0.307625	1.77184e-77	gi|1028905372|gb|OAL07620.1|	hypothetical protein IQ06DRAFT_372576 [Stagonospora sp. SRC1lsM3a]	--	--	--	--	--	--	--	--	--	--
CL2390Contig1	0.285851	1.66401e-31	gi|636600141|ref|XP_008031409.1|	hypothetical protein SETTUDRAFT_100426 [Setosphaeria turcica Et28A]	Q09844.1	RecName: Full=TBC domain-containing protein C23D3.03c	--	--	--	KOG2223	Uncharacterized conserved protein, contains TBC domain	Molecular Function: GTPase activator activity (GO:0005096);|Cellular Component: intracellular (GO:0005622);|Cellular Component: Golgi apparatus (GO:0005794);|Biological Process: intracellular protein transport (GO:0006886);|Cellular Component: endomembrane system (GO:0012505);|Biological Process: vesicle-mediated transport (GO:0016192);|Molecular Function: Rab GTPase binding (GO:0017137);|Biologi…	--	--
CL2391Contig1	0.146837	0.00190772	gi|1028902407|gb|OAL04657.1|	aldehyde dehydrogenase [Stagonospora sp. SRC1lsM3a]	O74187.1	RecName: Full=Aldehyde dehydrogenase; Short=ALDDH; Short=ALDH	pno:SNOG_09871	E1.2.1.3	aldehyde dehydrogenase (NAD+)	KOG2450	Aldehyde dehydrogenase	Molecular Function: aldehyde dehydrogenase (NAD) activity (GO:0004029);|Biological Process: ethanol catabolic process (GO:0006068);	ko00561|ko00071|ko00380|ko00310|ko00040|ko00410|ko00340|ko00620|ko00330|ko00903|ko00280|ko00625|ko00053|ko00010	Glycerolipid metabolism|Fatty acid degradation|Tryptophan metabolism|Lysine degradation|Pentose and glucuronate interconversions|beta-Alanine metabolism|Histidine metabolism|Pyruvate metabolism|Arginine and proline metabolism|Limonene and pinene degradation|Valine, leucine and isoleucine degradation|Chloroalkane and chloroalkene degradation|Ascorbate and aldarate metabolism|Glycolysis / Gluconeog…
CL2395Contig2	Inf	7.23857e-19	gi|1028904478|gb|OAL06726.1|	2-epi-5-epi-valiolone synthase-like protein [Stagonospora sp. SRC1lsM3a]	B2J6X9.1	RecName: Full=Demethyl-4-deoxygadusol synthase; Short=DDGS	pte:PTT_06860	aroB	3-dehydroquinate synthase	KOG0692	Pentafunctional AROM protein	Molecular Function: nucleotide binding (GO:0000166);|Molecular Function: lyase activity (GO:0016829);|Biological Process: antibiotic biosynthetic process (GO:0017000);|Molecular Function: metal ion binding (GO:0046872);	ko01230|ko00400	Biosynthesis of amino acids|Phenylalanine, tyrosine and tryptophan biosynthesis
CL2397Contig1	Inf	0.0119813	--	--	--	--	--	--	--	--	--	--	--	--
CL2399Contig1	4.25822	0.0104649	--	--	--	--	--	--	--	--	--	--	--	--
CL2400Contig1	0.400771	3.61981e-22	gi|1028894433|gb|OAK96699.1|	hypothetical protein IQ06DRAFT_282089 [Stagonospora sp. SRC1lsM3a]	O14100.2	RecName: Full=Protein zds1; AltName: Full=Meiotically up-regulated gene 88 protein	--	--	--	--	--	Cellular Component: division septum (GO:0000935);|Molecular Function: protein phosphatase inhibitor activity (GO:0004864);|Cellular Component: cytoplasm (GO:0005737);|Cellular Component: cytosol (GO:0005829);|Cellular Component: cell cortex (GO:0005938);|Biological Process: chromatin silencing (GO:0006342);|Biological Process: signal transduction (GO:0007165);|Biological Process: positive regulat…	--	--
CL2401Contig2	0.392222	5.9372e-12	gi|1029186889|gb|OAL51454.1|	Peroxin-3 [Pyrenochaeta sp. DS3sAY3a]	Q874C0.1	RecName: Full=Peroxisomal biogenesis factor 3; AltName: Full=Peroxin-3	bze:COCCADRAFT_10090	PEX3	peroxin-3	KOG4444	Peroxisomal assembly protein PEX3	Cellular Component: integral component of peroxisomal membrane (GO:0005779);|Biological Process: peroxisome organization (GO:0007031);	ko04146	Peroxisome
CL2402Contig1	2.47781	1.33943e-06	gi|1028901176|gb|OAL03427.1|	hypothetical protein IQ06DRAFT_314285 [Stagonospora sp. SRC1lsM3a]	Q9P6P8.1	RecName: Full=Protein YIP4; AltName: Full=YPT-interacting protein 4	--	--	--	KOG2946	Uncharacterized conserved protein	Cellular Component: endoplasmic reticulum (GO:0005783);|Biological Process: intracellular protein transport (GO:0006886);|Cellular Component: integral component of membrane (GO:0016021);|Biological Process: vesicle-mediated transport (GO:0016192);|Molecular Function: Rab GTPase binding (GO:0017137);	--	--
CL2403Contig1	0.117366	2.63708e-189	gi|1028905104|gb|OAL07352.1|	hypothetical protein IQ06DRAFT_342090 [Stagonospora sp. SRC1lsM3a]	--	--	--	--	--	--	--	--	--	--
CL2408Contig1	30.4336	1.14068e-48	gi|1046809840|gb|OCL14899.1|	toxin biosynthesis protein [Glonium stellatum]	E9RAH5.1	RecName: Full=Thioredoxin reductase gliT; AltName: Full=Gliotoxin biosynthesis protein T	--	--	--	--	--	Biological Process: pathogenesis (GO:0009405);|Molecular Function: oxidoreductase activity (GO:0016491);|Biological Process: cellular response to mycotoxin (GO:0036146);|Biological Process: mycotoxin biosynthetic process (GO:0043386);|Molecular Function: flavin adenine dinucleotide binding (GO:0050660);|Biological Process: gliotoxin biosynthetic process (GO:2001310);	--	--
CL240Contig1	3.5678	0.00712681	--	--	--	--	--	--	--	--	--	--	--	--
CL240Contig2	43.12	6.50046e-110	gi|189200841|ref|XP_001936757.1|	sister chromatid cohesion protein Eso1 [Pyrenophora tritici-repentis Pt-1C-BFP]	O42917.1	RecName: Full=N-acetyltransferase eso1; AltName: Full=ECO1 homolog; AltName: Full=Sister chromatid cohesion protein eso1	bor:COCMIDRAFT_40039	ESCO, ECO1	N-acetyltransferase	KOG3014	Protein involved in establishing cohesion between sister chromatids during DNA replication	Cellular Component: nuclear chromatin (GO:0000790);|Molecular Function: damaged DNA binding (GO:0003684);|Molecular Function: DNA-directed DNA polymerase activity (GO:0003887);|Cellular Component: nucleus (GO:0005634);|Biological Process: translesion synthesis (GO:0019985);|Biological Process: establishment of mitotic sister chromatid cohesion (GO:0034087);|Cellular Component: site of double-stra…	--	--
CL2412Contig1	15.9048	3.67027e-51	gi|1029186885|gb|OAL51450.1|	carbonic anhydrase [Pyrenochaeta sp. DS3sAY3a]	P64798.1	RecName: Full=Uncharacterized protein Mb1315	pno:SNOG_15357	cynT, can	carbonic anhydrase	--	--	Molecular Function: carbonate dehydratase activity (GO:0004089);|Molecular Function: zinc ion binding (GO:0008270);	ko00910	Nitrogen metabolism
CL2413Contig1	2.56061	3.05908e-44	gi|1028893495|gb|OAK95763.1|	hypothetical protein IQ06DRAFT_54622 [Stagonospora sp. SRC1lsM3a]	P53965.1	RecName: Full=Tyrosine-protein phosphatase SIW14	--	--	--	KOG1572	Predicted protein tyrosine phosphatase	Molecular Function: protein tyrosine phosphatase activity (GO:0004725);|Cellular Component: cytoplasm (GO:0005737);|Biological Process: protein dephosphorylation (GO:0006470);|Biological Process: endocytosis (GO:0006897);|Biological Process: actin filament organization (GO:0007015);	--	--
CL2416Contig1	0.381874	1.00404e-50	gi|1027141297|gb|OAG01752.1|	hypothetical protein CC84DRAFT_1189988 [Paraphaeosphaeria sporulosa]	--	--	--	--	--	--	--	--	--	--
CL2419Contig1	4.01086	1.10055e-06	gi|169617021|ref|XP_001801925.1|	hypothetical protein SNOG_11687 [Parastagonospora nodorum SN15]	O23016.1	RecName: Full=Probable voltage-gated potassium channel subunit beta; AltName: Full=K(+) channel subunit beta; AltName: Full=Potassium voltage beta 1; Short=KV-beta1	--	--	--	KOG1575	Voltage-gated shaker-like K+ channel, subunit beta/KCNAB	Molecular Function: voltage-gated ion channel activity (GO:0005244);|Cellular Component: plasma membrane (GO:0005886);|Biological Process: potassium ion transport (GO:0006813);|Cellular Component: plasmodesma (GO:0009506);|Cellular Component: membrane (GO:0016020);|Biological Process: regulation of ion transmembrane transport (GO:0034765);	--	--
CL241Contig1	2.03804	6.66899e-21	gi|1028895430|gb|OAK97692.1|	ferredoxin reductase-like protein [Stagonospora sp. SRC1lsM3a]	Q0U9W5.1	RecName: Full=NADH-cytochrome b5 reductase 2; AltName: Full=Mitochondrial cytochrome b reductase	pno:SNOG_11449	E1.6.2.2	cytochrome-b5 reductase	KOG0534	NADH-cytochrome b-5 reductase	Molecular Function: cytochrome-b5 reductase activity, acting on NAD(P)H (GO:0004128);|Cellular Component: mitochondrial outer membrane (GO:0005741);|Biological Process: ergosterol biosynthetic process (GO:0006696);|Cellular Component: integral component of membrane (GO:0016021);	ko00520	Amino sugar and nucleotide sugar metabolism
CL2420Contig1	0.342301	4.21584e-06	gi|1028904671|gb|OAL06919.1|	phosphatidylinositol 4-kinase-like protein STT4 [Stagonospora sp. SRC1lsM3a]	P37297.1	RecName: Full=Phosphatidylinositol 4-kinase STT4; Short=PI4-kinase; Short=PtdIns-4-kinase	pte:PTT_17123	PI4KA	phosphatidylinositol 4-kinase A	KOG0902	Phosphatidylinositol 4-kinase	Biological Process: autophagy of mitochondrion (GO:0000422);|Molecular Function: 1-phosphatidylinositol 4-kinase activity (GO:0004430);|Molecular Function: ATP binding (GO:0005524);|Cellular Component: intracellular (GO:0005622);|Cellular Component: plasma membrane (GO:0005886);|Biological Process: macroautophagy (GO:0016236);|Biological Process: actin cytoskeleton organization (GO:0030036);|Biol…	ko00562|ko04070|ko04011	Inositol phosphate metabolism|Phosphatidylinositol signaling system|MAPK signaling pathway - yeast
CL2422Contig1	3.84416	1.59545e-10	gi|627821253|ref|XP_007683466.1|	hypothetical protein COCMIDRAFT_83096 [Bipolaris oryzae ATCC 44560]	Q5R7D0.1	RecName: Full=Mitochondrial inner membrane protein COX18; Flags: Precursor	bor:COCMIDRAFT_83096	COX18	mitochondrial inner membrane protein COX18	KOG1239	Inner membrane protein translocase involved in respiratory chain assembly	Biological Process: respiratory chain complex IV assembly (GO:0008535);|Molecular Function: protein transporter activity (GO:0008565);|Cellular Component: integral component of mitochondrial inner membrane (GO:0031305);|Molecular Function: membrane insertase activity (GO:0032977);|Biological Process: protein insertion into mitochondrial membrane from inner side (GO:0032979);|Biological Process: m…	--	--
CL2423Contig1	2.85334	0.000104292	gi|587731716|gb|EXA29432.1|	hypothetical protein FOVG_19090 [Fusarium oxysporum f. sp. pisi HDV247]	Q2QYH7.1	RecName: Full=Cytochrome P450 714C2	--	--	--	KOG0159	Cytochrome P450 CYP11/CYP12/CYP24/CYP27 subfamilies	Molecular Function: monooxygenase activity (GO:0004497);|Molecular Function: iron ion binding (GO:0005506);|Cellular Component: integral component of membrane (GO:0016021);|Molecular Function: oxidoreductase activity, acting on paired donors, with incorporation or reduction of molecular oxygen (GO:0016705);|Molecular Function: heme binding (GO:0020037);	--	--
CL242Contig3	4.42915	0.0105083	gi|1028899976|gb|OAL02229.1|	hypothetical protein IQ06DRAFT_292927 [Stagonospora sp. SRC1lsM3a]	--	--	--	--	--	--	--	--	--	--
CL242Contig4	0.335165	2.38187e-21	gi|1028899989|gb|OAL02242.1|	NAD(P)-binding protein [Stagonospora sp. SRC1lsM3a]	Q9RPT1.1	RecName: Full=Rhamnolipids biosynthesis 3-oxoacyl-[acyl-carrier-protein] reductase; AltName: Full=3-ketoacyl-acyl carrier protein reductase	--	--	--	KOG0725	Reductases with broad range of substrate specificities	Molecular Function: 3-oxoacyl-[acyl-carrier-protein] reductase (NADPH) activity (GO:0004316);|Molecular Function: 3-oxo-glutaryl-[acp] methyl ester reductase activity (GO:0102131);|Molecular Function: 3-oxo-pimeloyl-[acp] methyl ester reductase activity (GO:0102132);	--	--
CL2430Contig1	0.238605	4.44464e-47	gi|1028903608|gb|OAL05857.1|	spindle pole body interacting protein [Stagonospora sp. SRC1lsM3a]	Q5BGR2.2	RecName: Full=Protein mesA	--	--	--	--	--	Cellular Component: plasma membrane (GO:0005886);|Cellular Component: cell cortex (GO:0005938);|Biological Process: establishment of cell polarity (GO:0030010);|Biological Process: hyphal growth (GO:0030448);|Biological Process: actin cortical patch localization (GO:0051666);	--	--
CL2440Contig1	4.62382	7.88174e-19	gi|1029187233|gb|OAL51797.1|	NAD(P)-binding protein [Pyrenochaeta sp. DS3sAY3a]	G3XMB9.1	RecName: Full=Ketoreductase azaE; AltName: Full=Azaphilone biosynthesis cluster protein azaE	--	--	--	KOG1502	Flavonol reductase/cinnamoyl-CoA reductase	Molecular Function: oxidoreductase activity (GO:0016491);|Molecular Function: coenzyme binding (GO:0050662);	--	--
CL2441Contig1	11.8076	0.000215286	gi|1029188443|gb|OAL53005.1|	5-nitroimidazole antibiotic resistance protein [Pyrenochaeta sp. DS3sAY3a]	--	--	--	--	--	--	--	--	--	--
CL2441Contig2	6.32222	7.84391e-20	gi|1029188443|gb|OAL53005.1|	5-nitroimidazole antibiotic resistance protein [Pyrenochaeta sp. DS3sAY3a]	--	--	--	--	--	--	--	--	--	--
CL2442Contig1	4.85682	0.000161956	gi|636584085|ref|XP_008023381.1|	hypothetical protein SETTUDRAFT_83450, partial [Setosphaeria turcica Et28A]	Q941I6.1	RecName: Full=DNA mismatch repair protein PMS1; AltName: Full=Postmeiotic segregation protein 1; AltName: Full=Protein POSTMEIOTIC SEGREGATION 1	--	--	--	KOG1978	DNA mismatch repair protein - MLH2/PMS1/Pms2 family	Molecular Function: single-stranded DNA binding (GO:0003697);|Molecular Function: ATP binding (GO:0005524);|Cellular Component: nucleus (GO:0005634);|Biological Process: mismatch repair (GO:0006298);|Biological Process: DNA recombination (GO:0006310);|Biological Process: pollen development (GO:0009555);|Biological Process: fruit development (GO:0010154);|Molecular Function: ATPase activity (GO:00…	--	--
CL2444Contig1	0.299967	4.79785e-71	gi|169607989|ref|XP_001797414.1|	hypothetical protein SNOG_07059 [Parastagonospora nodorum SN15]	Q63185.2	RecName: Full=Eukaryotic translation initiation factor 2-alpha kinase 1; AltName: Full=Heme-controlled repressor; Short=HCR; AltName: Full=Heme-regulated eukaryotic initiation factor eIF-2-alpha kinase; AltName: Full=Heme-regulated inhibitor; AltName: Full=Hemin-sensitive initiation factor 2-alpha kinase	pno:SNOG_07059	EIF2AK3	eukaryotic translation initiation factor 2-alpha kinase 3	KOG1035	eIF-2alpha kinase GCN2	Biological Process: acute inflammatory response (GO:0002526);|Molecular Function: protein kinase activity (GO:0004672);|Molecular Function: eukaryotic translation initiation factor 2alpha kinase activity (GO:0004694);|Molecular Function: ATP binding (GO:0005524);|Cellular Component: cytoplasm (GO:0005737);|Biological Process: regulation of translation (GO:0006417);|Biological Process: phagocytosi…	ko04214|ko04210|ko04141	Apoptosis - fly|Apoptosis|Protein processing in endoplasmic reticulum
CL2446Contig1	12.953	0.0316578	gi|1020702757|gb|KZM23205.1|	DNA binding [Ascochyta rabiei]	--	--	--	--	--	--	--	--	--	--
CL2448Contig1	7.09521	1.22871e-30	--	--	--	--	--	--	--	--	--	--	--	--
CL2452Contig1	0.250795	0.00342724	gi|1028894258|gb|OAK96524.1|	hypothetical protein IQ06DRAFT_44332 [Stagonospora sp. SRC1lsM3a]	Q05871.1	RecName: Full=3,2-trans-enoyl-CoA isomerase; AltName: Full=Delta(3),Delta(2)-enoyl-CoA isomerase; Short=D3,D2-enoyl-CoA isomerase; AltName: Full=Dodecenoyl-CoA isomerase	pno:SNOG_01677	PECI	peroxisomal 3,2-trans-enoyl-CoA isomerase	KOG0016	Enoyl-CoA hydratase/isomerase	Molecular Function: dodecenoyl-CoA delta-isomerase activity (GO:0004165);|Cellular Component: peroxisome (GO:0005777);|Biological Process: fatty acid beta-oxidation (GO:0006635);	ko00071|ko04146	Fatty acid degradation|Peroxisome
CL2453Contig1	0.39063	4.85128e-12	gi|1028893509|gb|OAK95777.1|	hypothetical protein IQ06DRAFT_380917 [Stagonospora sp. SRC1lsM3a]	Q873W8.1	RecName: Full=40S ribosomal protein S23	--	--	--	KOG1749	40S ribosomal protein S23	Molecular Function: structural constituent of ribosome (GO:0003735);|Biological Process: translation (GO:0006412);|Cellular Component: small ribosomal subunit (GO:0015935);	--	--
CL2454Contig1	0.0563737	3.0797e-26	--	--	--	--	--	--	--	--	--	--	--	--
CL2458Contig1	0.26188	0.000594098	gi|1028905262|gb|OAL07510.1|	exocyst complex component Sec10 [Stagonospora sp. SRC1lsM3a]	Q06245.1	RecName: Full=Exocyst complex component SEC10	pno:SNOG_04725	EXOC5, SEC10	exocyst complex component 5	KOG3745	Exocyst subunit - Sec10p	Cellular Component: exocyst (GO:0000145);|Biological Process: exocytosis (GO:0006887);|Biological Process: Golgi to plasma membrane transport (GO:0006893);|Biological Process: protein transport (GO:0015031);|Biological Process: vesicle docking (GO:0048278);|Biological Process: vesicle tethering involved in exocytosis (GO:0090522);	--	--
CL2459Contig1	3.77668	2.56269e-31	gi|396500067|ref|XP_003845633.1|	hypothetical protein LEMA_P009410.1 [Leptosphaeria maculans JN3]	Q5XTS1.1	RecName: Full=Calcium-independent phospholipase A2-gamma; AltName: Full=Group VIB calcium-independent phospholipase A2; AltName: Full=Intracellular membrane-associated calcium-independent phospholipase A2 gamma; Short=iPLA2-gamma; AltName: Full=Patatin-like phospholipase domain-containing protein 8	--	--	--	KOG4231	Intracellular membrane-bound Ca2+-independent phospholipase A2	Cellular Component: Golgi membrane (GO:0000139);|Molecular Function: lysophospholipase activity (GO:0004622);|Cellular Component: endoplasmic reticulum membrane (GO:0005789);|Cellular Component: integral component of membrane (GO:0016021);|Biological Process: lipid catabolic process (GO:0016042);|Cellular Component: perinuclear region of cytoplasm (GO:0048471);	--	--
CL245Contig1	3.12198	2.32575e-10	gi|1020698939|gb|KZM19777.1|	hypothetical protein ST47_g9155 [Ascochyta rabiei]	O01775.1	RecName: Full=Serine/threonine-protein kinase nekl-2; AltName: Full=Never in mitosis A kinase-like 2; Short=NimA-kinase-like 2	--	--	--	KOG0589	Serine/threonine protein kinase	Molecular Function: protein serine/threonine kinase activity (GO:0004674);|Molecular Function: ATP binding (GO:0005524);|Cellular Component: cytoplasm (GO:0005737);|Biological Process: multicellular organism development (GO:0007275);|Biological Process: molting cycle (GO:0042303);|Biological Process: positive regulation of endocytosis (GO:0045807);|Molecular Function: metal ion binding (GO:004687…	--	--
CL245Contig2	0.440164	2.83612e-10	gi|1028903567|gb|OAL05816.1|	hypothetical protein IQ06DRAFT_72296 [Stagonospora sp. SRC1lsM3a]	--	--	--	--	--	--	--	--	--	--
CL2460Contig1	3.87228	0.00580719	gi|1028894724|gb|OAK96988.1|	alpha-glucosidase-like protein [Stagonospora sp. SRC1lsM3a]	Q9F234.1	RecName: Full=Alpha-glucosidase 2; AltName: Full=Alpha-glucosidase II	--	--	--	KOG1066	Glucosidase II catalytic (alpha) subunit and related enzymes, glycosyl hydrolase family 31	Molecular Function: alpha-1,4-glucosidase activity (GO:0004558);|Molecular Function: carbohydrate binding (GO:0030246);|Molecular Function: maltose alpha-glucosidase activity (GO:0032450);	--	--
CL2461Contig1	2.73337	0.0351144	gi|1028901975|gb|OAL04225.1|	hypothetical protein IQ06DRAFT_332702 [Stagonospora sp. SRC1lsM3a]	--	--	--	--	--	--	--	--	--	--
CL2466Contig1	2.62146	7.04992e-08	gi|1028898609|gb|OAL00863.1|	general substrate transporter [Stagonospora sp. SRC1lsM3a]	P07921.1	RecName: Full=Lactose permease	--	--	--	KOG0254	Predicted transporter (major facilitator superfamily)	Biological Process: carbohydrate transport (GO:0008643);|Molecular Function: symporter activity (GO:0015293);|Cellular Component: integral component of membrane (GO:0016021);	--	--
CL2470Contig1	8.51489	1.36204e-68	gi|928520284|ref|XP_014078939.1|	hypothetical protein COCC4DRAFT_23528 [Bipolaris maydis ATCC 48331]	P0DOV8.1	RecName: Full=2-dehydro-3,6-dideoxy-6-sulfogluconate aldolase; AltName: Full=2-keto-3,6-dideoxy-6-sulfogluconate aldolase; Short=KDSG aldolase	--	--	--	--	--	Molecular Function: lyase activity (GO:0016829);|Molecular Function: metal ion binding (GO:0046872);	--	--
[truncated: 3,231 more rows]

## Sheet: Table S6
Table S6 GO enrichment of S. bambusicola with 5-AC treatment.
id	term	category	ListHits	pval	Gene
[truncated: 1,566 more rows]

## Sheet: Table S7
Table S7 The lists of top 30 DEGs with their proposed function of S. bambusicola under 5-AC treatment.
1. Biological Process
1) Pathogenesis
id	fold Change	Up/Down	pval	NR id	NR annotation	Swissprot id	Swissprot annotation
[truncated: 482 more rows]

## Sheet: Table S8
Table S8 Differentially expressed genes involved in hypocrellin biosynthesis of S. bambusicola.
[truncated: 298 more rows]

[truncated: 1 more sheets: Table S9]
